# Supplementary material for: Sperm‐Derived CircRNA‐1572 Regulates Embryogenesis and Zygotic Genome Activation by Targeting CCNB2 via Bta‐miR‐2478‐L‐2
Source: Adv Sci (Weinh). 2025 Mar 17;12(18):2414325. doi: 10.1002/advs.202414325 (PMC12079451; doi:10.1002/advs.202414325)
Supplement: Supplementary file 2 — Supporting Information [file ADVS-12-2414325-s001.xlsx]

## Sheet: circRNA
Accession	A	B	C	backeads	pvalue	significant	chr	start	end	strand	exon Count	circType	isoformName	geneName	flankIntron	gene Discription	GO	KEGG	EC
circRNA199	7.49659	28.5671	90180.4		2.32257e-14	yes	chr1	641934	653683	+	3	circRNA	ENSSSCT00000086163	WDR27	chr1:635254-641933|chr1:653683-688003	WD repeat domain 27 [Source:VGNC Symbol;Acc:VGNC:103203]	GO:0005515(protein binding);GO:0005654(nucleoplasm)	NA	NA
circRNA905	429.446	1459.49	54009		0.0170849	yes	chr11	1141224	1141776	-	2	circRNA	ENSSSCT00000068161	XPO4	chr11:1128292-1141223|chr11:1141776-1145693	exportin 4 [Source:VGNC Symbol;Acc:VGNC:95004]	GO:0003676(nucleic acid binding);GO:0005654(nucleoplasm);GO:0005829(cytosol);GO:0008168(methyltransferase activity);GO:0016279(protein-lysine N-methyltransferase activity);GO:0032259(methylation);GO:0046827(positive regulation of protein export from nucleus)	NA	NA
circRNA1330	7.60821	5.71342	31199.3		1.52878e-07	yes	chr13	206730061	206730673	+	3	circRNA	ENSSSCT00000044042	RRP1	chr13:206727970-206730060|chr13:206730673-206733279	ribosomal RNA processing 1 [Source:VGNC Symbol;Acc:VGNC:92464]	GO:0005694(chromosome);GO:0005730(nucleolus);GO:0006364(rRNA processing);GO:0030688(preribosome, small subunit precursor)	NA	NA
circRNA1881	0	599.762	31148.3	2091	0.000835989	yes	chr12	11669306	11671052	-	3	circRNA	ENSSSCT00000061440	PRKAR1A	chr12:11667496-11669305|chr12:11671052-11671493	protein kinase cAMP-dependent type I regulatory subunit alpha [Source:VGNC Symbol;Acc:VGNC:91802]	GO:0001707(mesoderm formation);GO:0001772(immunological synapse);GO:0001932(regulation of protein phosphorylation);GO:0004862(cAMP-dependent protein kinase inhibitor activity);GO:0005737(cytoplasm);GO:0005771(multivesicular body);GO:0005813(centrosome);GO:0005930(axoneme);GO:0005952(cAMP-dependent protein kinase complex);GO:0006469(negative regulation of protein kinase activity);GO:0007507(heart …	04910(Insulin signaling pathway)	NA
circRNA2050	0	6.49144	30526.9		1.74935e-07	yes	chr6	165903478	165903792	+	1	circRNA	ENSSSCT00000004332	TESK2	chr6:165875310-165903477|chr6:165903792-165928918	testis associated actin remodelling kinase 2 [Source:VGNC Symbol;Acc:VGNC:93886]	GO:0004672(protein kinase activity);GO:0005524(ATP binding);GO:0005654(nucleoplasm);GO:0006468(protein phosphorylation);GO:0016604(nuclear body)	NA	EC:2.7.12.1
circRNA1282	15.2164	11.5298	30378.2		6.16848e-07	yes	chr8	116266128	116294261	+	5	circRNA	ENSSSCT00000050170	PPA2	chr8:116249776-116266127|chr8:116294261-116311688	inorganic pyrophosphatase 2 [Source:VGNC Symbol;Acc:VGNC:98208]	GO:0000287(magnesium ion binding);GO:0004427(inorganic diphosphatase activity);GO:0004722(protein serine/threonine phosphatase activity);GO:0005737(cytoplasm);GO:0006796(phosphate-containing compound metabolic process);GO:0051881(regulation of mitochondrial membrane potential)	00190(Oxidative phosphorylation)	EC:3.6.1.1
circRNA2051	0	6.49144	26765.7		8.51368e-07	yes	chr6	166989367	167000612	+	3	circRNA	ENSSSCT00000043553	ERI3	chr6:166971582-166989366|chr6:167000612-167016046	ERI1 exoribonuclease family member 3 [Source:VGNC Symbol;Acc:VGNC:97052]	GO:0003676(nucleic acid binding)	NA	NA
circRNA439	745.88	3400.59	3470.96		0.537542	no	chr10	14826467	14884976	-	4	circRNA	ENSSSCT00000011884	CDC42BPA	chr10:14807172-14826466|chr10:14884976-14939499	CDC42 binding protein kinase alpha [Source:VGNC Symbol;Acc:VGNC:95847]	GO:0000287(magnesium ion binding);GO:0004672(protein kinase activity);GO:0004674(protein serine/threonine kinase activity);GO:0005524(ATP binding);GO:0006468(protein phosphorylation);GO:0016477(cell migration);GO:0030036(actin cytoskeleton organization);GO:0031032(actomyosin structure organization);GO:0031532(actin cytoskeleton reorganization);GO:0035556(intracellular signal transduction);GO:0042…	NA	EC:2.7.11.1
circRNA1187	15.2164	12.3078	26322.4		5.17604e-06	yes	chr1	593018	598149	+	2	circRNA	ENSSSCT00000086163	WDR27	chr1:586887-593017|chr1:598149-600485	WD repeat domain 27 [Source:VGNC Symbol;Acc:VGNC:103203]	GO:0005515(protein binding);GO:0005654(nucleoplasm)	NA	NA
circRNA540	3077.29	2597.02	6090.02		0.608104	no	chr14	55770332	55802841	+	6	circRNA	ENSSSCT00000039089	B3GALNT2	chr14:55749750-55770331|chr14:55802841-55807294	beta-1,3-N-acetylgalactosaminyltransferase 2 [Source:VGNC Symbol;Acc:VGNC:85715]	GO:0005783(endoplasmic reticulum);GO:0006486(protein glycosylation);GO:0006493(protein O-linked glycosylation);GO:0008376(acetylgalactosaminyltransferase activity);GO:0016020(membrane)	00515(Mannose type O-glycan biosynthesis)	EC:2.4.1.313
circRNA1974	0	60.189	20787.1	1402	5.16815e-05	yes	chr16	40231897	40253338	+	3	circRNA	ENSSSCT00000030260	ZSWIM6	chr16:40106179-40231896|chr16:40253338-40281927	zinc finger SWIM-type containing 6 [Source:VGNC Symbol;Acc:VGNC:95335]	GO:0008270(zinc ion binding)	NA	NA
circRNA516	7.49659	0	18673.6		1.88476e-05	yes	chr15	140199412	140202579	-	3	circRNA	ENSSSCT00000059789	THAP4	chr15:140190510-140199411|chr15:140202579-140220064	THAP domain containing 4 [Source:HGNC Symbol;Acc:HGNC:23187]	GO:0006570(tyrosine metabolic process);GO:0020037(heme binding);GO:0042126(nitrate metabolic process);GO:0042802(identical protein binding);GO:0062213(peroxynitrite isomerase activity);GO:0070026(nitric oxide binding)	NA	NA
circRNA221	3504.28	2366.13	7774.79		0.627659	no	chr1	100589850	100613174	+	9	circRNA	ENSSSCT00000004997	SMAD4	chr1:100521975-100589849|chr1:100613174-100624854	SMAD family member 4 [Source:VGNC Symbol;Acc:VGNC:93218]	GO:0000122(negative regulation of transcription by RNA polymerase II);GO:0000785(chromatin);GO:0000976(transcription regulatory region sequence-specific DNA binding);GO:0000977(RNA polymerase II transcription regulatory region sequence-specific DNA binding);GO:0000978(RNA polymerase II cis-regulatory region sequence-specific DNA binding);GO:0001085(RNA polymerase II transcription factor binding);…	04068(FoxO signaling pathway);04110(Cell cycle);04310(Wnt signaling pathway);04350(TGF-beta signaling pathway);04371(Apelin signaling pathway);04390(Hippo signaling pathway);04520(Adherens junction);04550(Signaling pathways regulating pluripotency of stem cells);04659(Th17 cell differentiation);04933(AGE-RAGE signaling pathway in diabetic complications);05161(Hepatitis B);05166(Human T-cell leuke…	NA
circRNA379	165.372	2290.05	240.561		0.109365	no	chr13	75615215	75652667	+	5	circRNA	ENSSSCT00000024754	CEP63	chr13:75605852-75615214|chr13:75652667-75673463	centrosomal protein 63 [Source:VGNC Symbol;Acc:VGNC:86574]	NA	NA	NA
circRNA568	1706.14	12.3078	16440.4		0.00945097	yes	chr18	1475203	1481335	-	4	circRNA	ENSSSCT00000070621	DNAJB6	chr18:1466141-1475202|chr18:1481335-1483729	DnaJ heat shock protein family (Hsp40) member B6 [Source:HGNC Symbol;Acc:HGNC:14888]	GO:0001671(ATPase activator activity);GO:0005634(nucleus);GO:0005654(nucleoplasm);GO:0005829(cytosol);GO:0006457(protein folding);GO:0030018(Z disc);GO:0031072(heat shock protein binding);GO:0032880(regulation of protein localization);GO:0043154(negative regulation of cysteine-type endopeptidase activity involved in apoptotic process);GO:0045109(intermediate filament organization);GO:0048471(peri…	NA	NA
circRNA356	991	23.7347	16381.7		0.00365629	yes	chr8	116275910	116294261	+	4	circRNA	ENSSSCT00000050170	PPA2	chr8:116266192-116275909|chr8:116294261-116311688	inorganic pyrophosphatase 2 [Source:VGNC Symbol;Acc:VGNC:98208]	GO:0000287(magnesium ion binding);GO:0004427(inorganic diphosphatase activity);GO:0004722(protein serine/threonine phosphatase activity);GO:0005737(cytoplasm);GO:0006796(phosphate-containing compound metabolic process);GO:0051881(regulation of mitochondrial membrane potential)	00190(Oxidative phosphorylation)	EC:3.6.1.1
circRNA462	457.47	24.4097	16098.3		0.0218038	yes	chr17	169913	184314	-	3	circRNA	ENSSSCT00000081420	ENSSSCG00000007001	chr17:130411-169912|chr17:184314-214866	NA	GO:0005515(protein binding)	NA	NA
circRNA1038	45.6493	36.8205	13460		0.0466519	yes	chr7	9986990	10000624	-	7	circRNA	ENSSSCT00000001150	RANBP9	chr7:9980242-9986989|chr7:10000624-10004235	RAN binding protein 9 [Source:VGNC Symbol;Acc:VGNC:92082]	GO:0000151(ubiquitin ligase complex);GO:0005515(protein binding);GO:0005634(nucleus);GO:0005654(nucleoplasm);GO:0005737(cytoplasm);GO:0005829(cytosol);GO:0016604(nuclear body);GO:0019899(enzyme binding);GO:0070373(negative regulation of ERK1 and ERK2 cascade)	NA	NA
circRNA2318	0	0	12840		0.0103775	yes	chr6	155709580	155724087	-	5	circRNA	ENSSSCT00000055782	PRKAA2	chr6:155694672-155709579|chr6:155724087-155754100	protein kinase AMP-activated catalytic subunit alpha 2 [Source:VGNC Symbol;Acc:VGNC:91798]	GO:0003682(chromatin binding);GO:0004672(protein kinase activity);GO:0004674(protein serine/threonine kinase activity);GO:0004679(AMP-activated protein kinase activity);GO:0004712(protein serine/threonine/tyrosine kinase activity);GO:0005524(ATP binding);GO:0005634(nucleus);GO:0005737(cytoplasm);GO:0005794(Golgi apparatus);GO:0006468(protein phosphorylation);GO:0008610(lipid biosynthetic process)…	04068(FoxO signaling pathway);04140(Autophagy - animal);04150(mTOR signaling pathway);04151(PI3K-Akt signaling pathway);04152(AMPK signaling pathway);04211(Longevity regulating pathway);04213(Longevity regulating pathway - multiple species);04371(Apelin signaling pathway);04530(Tight junction);04710(Circadian rhythm);04714(Thermogenesis);04910(Insulin signaling pathway);04920(Adipocytokine signal…	EC:2.7.11.11
circRNA2080	0	32.4572	11985.9		0.00281023	yes	chr3	49493943	49496419	+	2	circRNA	ENSSSCT00000054122	TGFBRAP1	chr3:49485273-49493942|chr3:49496419-49505176	transforming growth factor beta receptor associated protein 1 [Source:VGNC Symbol;Acc:VGNC:93934]	GO:0005160(transforming growth factor beta receptor binding);GO:0005769(early endosome);GO:0006355(regulation of transcription, DNA-templated);GO:0006886(intracellular protein transport);GO:0007165(signal transduction);GO:0008333(endosome to lysosome transport);GO:0016020(membrane);GO:0016192(vesicle-mediated transport);GO:0033263(CORVET complex);GO:0034058(endosomal vesicle fusion);GO:0043231(in…	NA	NA
circRNA1529	0	5.71342	11190		0.0162118	yes	chr4	123266710	123269089	+	2	circRNA	ENSSSCT00000007545	ABCA4	chr4:123263102-123266709|chr4:123269089-123277959	ATP binding cassette subfamily A member 4 [Source:VGNC Symbol;Acc:VGNC:84948]	GO:0001750(photoreceptor outer segment);GO:0005524(ATP binding);GO:0005783(endoplasmic reticulum);GO:0005887(integral component of plasma membrane);GO:0006649(phospholipid transfer to membrane);GO:0006869(lipid transport);GO:0007601(visual perception);GO:0016021(integral component of membrane);GO:0016887(ATPase activity);GO:0042626(ATPase-coupled transmembrane transporter activity);GO:0045332(pho…	02010(ABC transporters)	NA
circRNA304	1545.78	1477.81	17100.1		0.867741	no	chr9	73094595	73102060	+	7	circRNA	ENSSSCT00000069456	VPS50	chr9:73075038-73094594|chr9:73102060-73122896	VPS50 subunit of EARP/GARPII complex [Source:VGNC Symbol;Acc:VGNC:94858]	GO:0000149(SNARE binding);GO:0032456(endocytic recycling);GO:0042147(retrograde transport, endosome to Golgi);GO:0055037(recycling endosome);GO:1990745(EARP complex)	NA	NA
circRNA1766	0	11.6328	10721.6		0.00190668	yes	chr7	100371440	100373734	-	2	circRNA	ENSSSCT00000002665	POMT2	chr7:100366606-100371439|chr7:100373734-100374623	protein O-mannosyltransferase 2 [Source:VGNC Symbol;Acc:VGNC:91660]	GO:0000030(mannosyltransferase activity);GO:0005654(nucleoplasm);GO:0005730(nucleolus);GO:0005829(cytosol);GO:0006493(protein O-linked glycosylation);GO:0016020(membrane);GO:0035269(protein O-linked mannosylation)	00514(Other types of O-glycan biosynthesis);00515(Mannose type O-glycan biosynthesis)	EC:2.4.1.109
ciRNA11	15.2164	5.81638	10560		0.0375642	yes	chr4	81040261	81040661	+	1	ciRNA	ENSSSCT00000041235	KIFAP3	chr4:81040260-81040663	kinesin associated protein 3 [Source:VGNC Symbol;Acc:VGNC:89475]	GO:0000794(condensed nuclear chromosome);GO:0005515(protein binding);GO:0005783(endoplasmic reticulum);GO:0005794(Golgi apparatus);GO:0005813(centrosome);GO:0005871(kinesin complex);GO:0005876(spindle microtubule);GO:0005930(axoneme);GO:0007017(microtubule-based process);GO:0008104(protein localization);GO:0008285(negative regulation of cell population proliferation);GO:0015630(microtubule cytosk…	NA	NA
circRNA2314	0	0	10220		0.0162287	yes	chr6	98632049	98676752	-	4	circRNA	ENSSSCT00000047286	TWSG1	chr6:98628884-98632048|chr6:98676752-98678078	twisted gastrulation BMP signaling modulator 1 [Source:VGNC Symbol;Acc:VGNC:94598]	GO:0001503(ossification);GO:0001707(mesoderm formation);GO:0001818(negative regulation of cytokine production);GO:0005576(extracellular region);GO:0005615(extracellular space);GO:0007179(transforming growth factor beta receptor signaling pathway);GO:0007435(salivary gland morphogenesis);GO:0009888(tissue development);GO:0010862(positive regulation of pathway-restricted SMAD protein phosphorylatio…	NA	NA
circRNA370	3688.61	1417.58	6280.02		0.700624	no	chr13	32466924	32478114	+	4	circRNA	ENSSSCT00000012472	RBM6	chr13:32460925-32466923|chr13:32478114-32506404	RNA binding motif protein 6 [Source:VGNC Symbol;Acc:VGNC:92161]	GO:0003676(nucleic acid binding);GO:0003723(RNA binding);GO:0005634(nucleus)	NA	NA
circRNA1147	479.317	1317.76	10		0.157898	no	chr3	83349428	83379510	+	5	circRNA	ENSSSCT00000059199	FANCL	chr3:83337410-83349427|chr3:83379510-83384733	FA complementation group L [Source:VGNC Symbol;Acc:VGNC:88007]	GO:0004842(ubiquitin-protein transferase activity);GO:0005635(nuclear envelope);GO:0006281(DNA repair);GO:0006513(protein monoubiquitination);GO:0006974(cellular response to DNA damage stimulus);GO:0007276(gamete generation);GO:0016604(nuclear body);GO:0031625(ubiquitin protein ligase binding);GO:0036297(interstrand cross-link repair);GO:0042127(regulation of cell population proliferation);GO:004…	03460(Fanconi anemia pathway);04120(Ubiquitin mediated proteolysis)	EC:2.3.2.27
circRNA1266	7.60821	12.3078	10061.7		0.000629601	yes	chr8	1464028	1472616	+	3	circRNA	ENSSSCT00000029015	FAM193A	chr8:1461607-1464027|chr8:1472616-1482131	family with sequence similarity 193 member A [Source:VGNC Symbol;Acc:VGNC:87946]	NA	NA	NA
circRNA490	682.108	1262.48	5710.02		0.91879	no	chr15	46294098	46315302	+	4	circRNA	ENSSSCT00000017192	SNX25	chr15:46267502-46294097|chr15:46315302-46339110	sorting nexin 25 [Source:VGNC Symbol;Acc:VGNC:95978]	GO:0030512(negative regulation of transforming growth factor beta receptor signaling pathway);GO:0032801(receptor catabolic process);GO:0035091(phosphatidylinositol binding);GO:0043231(intracellular membrane-bounded organelle);GO:0060394(negative regulation of pathway-restricted SMAD protein phosphorylation)	NA	NA
circRNA369	60.0844	24.4097	10059.7		0.0105878	yes	chr13	31673546	31676127	-	3	circRNA	ENSSSCT00000063513	QRICH1	chr13:31667375-31673545|chr13:31676127-31682728	glutamine rich 1 [Source:VGNC Symbol;Acc:VGNC:92030]	GO:0003824(catalytic activity);GO:0003938(IMP dehydrogenase activity);GO:0006164(purine nucleotide biosynthetic process);GO:0016491(oxidoreductase activity);GO:0055114(oxidation-reduction process)	00230(Purine metabolism);00983(Drug metabolism - other enzymes)	EC:1.1.1.205
circRNA470	1274.42	1227.77	250.38		0.442185	no	chr17	62107961	62114089	-	4	circRNA	ENSSSCT00000088766	TCFL5	chr17:62088071-62107960|chr17:62114089-62114946	transcription factor like 5 [Source:VGNC Symbol;Acc:VGNC:95537]	GO:0000122(negative regulation of transcription by RNA polymerase II);GO:0000978(RNA polymerase II cis-regulatory region sequence-specific DNA binding);GO:0001227(DNA-binding transcription repressor activity, RNA polymerase II-specific);GO:0001673(male germ cell nucleus);GO:0003677(DNA binding);GO:0003700(DNA-binding transcription factor activity);GO:0005634(nucleus);GO:0006355(regulation of tran…	NA	NA
circRNA1353	7.60821	19.4743	9859.99		0.0054084	yes	chr10	24776756	24779098	-	2	circRNA	ENSSSCT00000011960	KDM5B	chr10:24775122-24776755|chr10:24779098-24780769	lysine demethylase 5B [Source:VGNC Symbol;Acc:VGNC:95870]	GO:0003677(DNA binding);GO:0003714(transcription corepressor activity);GO:0005634(nucleus);GO:0005654(nucleoplasm);GO:0005829(cytosol);GO:0007338(single fertilization);GO:0008270(zinc ion binding);GO:0009791(post-embryonic development);GO:0010628(positive regulation of gene expression);GO:0032453(histone demethylase activity (H3-K4 specific));GO:0033601(positive regulation of mammary gland epithe…	NA	NA
circRNA1523	0	11.5298	9150.03		0.0154291	yes	chr4	78544935	78563064	-	3	circRNA	ENSSSCT00000048327	SNTG1	chr4:78531418-78544934|chr4:78563064-78577422	syntrophin gamma 1 [Source:VGNC Symbol;Acc:VGNC:93299]	GO:0005198(structural molecule activity);GO:0005515(protein binding);GO:0005737(cytoplasm);GO:0005856(cytoskeleton);GO:0008022(protein C-terminus binding);GO:0032587(ruffle membrane)	NA	NA
circRNA2557	0	0	9000.03		0.0193596	yes	chr11	716131	720256	+	4	circRNA	ENSSSCT00000044485	ZMYM2	chr11:714610-716130|chr11:720256-724743	zinc finger MYM-type containing 2 [Source:VGNC Symbol;Acc:VGNC:95182]	GO:0008270(zinc ion binding);GO:0016605(PML body);GO:0031624(ubiquitin conjugating enzyme binding)	NA	NA
circRNA786	616.398	1118.19	4182.47		0.902234	no	chr1	129687076	129688206	-	1	circRNA	ENSSSCT00000005235	MGA	chr1:129662208-129687075|chr1:129688206-129697292	MAX dimerization protein MGA [Source:VGNC Symbol;Acc:VGNC:90195]	GO:0003700(DNA-binding transcription factor activity);GO:0005634(nucleus);GO:0006355(regulation of transcription, DNA-templated);GO:0046983(protein dimerization activity);GO:0071339(MLL1 complex)	NA	NA
circRNA441	484.434	1090.07	2674.92		0.674722	no	chr10	14850741	14884976	-	2	circRNA	ENSSSCT00000011884	CDC42BPA	chr10:14841712-14850740|chr10:14884976-14939499	CDC42 binding protein kinase alpha [Source:VGNC Symbol;Acc:VGNC:95847]	GO:0000287(magnesium ion binding);GO:0004672(protein kinase activity);GO:0004674(protein serine/threonine kinase activity);GO:0005524(ATP binding);GO:0006468(protein phosphorylation);GO:0016477(cell migration);GO:0030036(actin cytoskeleton organization);GO:0031032(actomyosin structure organization);GO:0031532(actin cytoskeleton reorganization);GO:0035556(intracellular signal transduction);GO:0042…	NA	EC:2.7.11.1
circRNA485	1229.89	1086.17	4459		0.958609	no	chr15	15928996	15936972	+	6	circRNA	ENSSSCT00000061051	MCM6	chr15:15917052-15928995|chr15:15936972-15941245	minichromosome maintenance complex component 6 [Source:VGNC Symbol;Acc:VGNC:96416]	GO:0003677(DNA binding);GO:0003678(DNA helicase activity);GO:0003697(single-stranded DNA binding);GO:0005524(ATP binding);GO:0005634(nucleus);GO:0005654(nucleoplasm);GO:0006260(DNA replication);GO:0006268(DNA unwinding involved in DNA replication);GO:0006270(DNA replication initiation);GO:0032508(DNA duplex unwinding);GO:0042555(MCM complex);GO:0042802(identical protein binding)	03030(DNA replication);04110(Cell cycle)	EC:3.6.4.12
circRNA2556	0	0	8927.92		0.00154733	yes	chr11	713800	714610	+	2	circRNA	ENSSSCT00000044485	ZMYM2	chr11:712805-713799|chr11:714610-716130	zinc finger MYM-type containing 2 [Source:VGNC Symbol;Acc:VGNC:95182]	GO:0008270(zinc ion binding);GO:0016605(PML body);GO:0031624(ubiquitin conjugating enzyme binding)	NA	NA
circRNA2643	0	0	8684.51		0.00103174	yes	chr14	42506388	42509478	-	2	circRNA	ENSSSCT00000063440	WSCD2	chr14:42501105-42506387|chr14:42509478-42523040	WSC domain containing 2 [Source:HGNC Symbol;Acc:HGNC:29117]	NA	NA	NA
circRNA2681	0	0	8660.03		0.0206748	yes	chr18	29135523	29142960	-	2	circRNA	ENSSSCT00000037602	ENSSSCG00000016629	chr18:29125048-29135522|chr18:29142960-29285235	suppression of tumorigenicity 7 [Source:NCBI gene (formerly Entrezgene);Acc:100125380]	GO:0005515(protein binding)	NA	NA
circRNA2458	0	0	8530.03		0.0215712	yes	chr1	237825624	237826254	+	1	circRNA	ENSSSCT00000005885	ZCCHC7	chr1:237820829-237825623|chr1:237826254-238015228	zinc finger CCHC-type containing 7 [Source:VGNC Symbol;Acc:VGNC:95111]	GO:0003676(nucleic acid binding);GO:0005730(nucleolus);GO:0005829(cytosol);GO:0008270(zinc ion binding)	03018(RNA degradation)	NA
circRNA1234	7.60821	0	8580.03		0.024429	yes	chr12	46182334	46192905	+	4	circRNA	ENSSSCT00000040443	EFCAB5	chr12:46181034-46182333|chr12:46192905-46193567	EF-hand calcium binding domain 5 [Source:VGNC Symbol;Acc:VGNC:87565]	GO:0005509(calcium ion binding)	NA	NA
circRNA1031	521.874	933.863	0		0.0770966	no	chr18	20405736	20509980	-	5	circRNA	ENSSSCT00000018062	SND1	chr18:20356747-20405735|chr18:20509980-20594529	staphylococcal nuclease and tudor domain containing 1 [Source:VGNC Symbol;Acc:VGNC:93287]	GO:0003676(nucleic acid binding);GO:0003723(RNA binding);GO:0004518(nuclease activity);GO:0004519(endonuclease activity);GO:0004521(endoribonuclease activity);GO:0005634(nucleus);GO:0005737(cytoplasm);GO:0005829(cytosol);GO:0010564(regulation of cell cycle process);GO:0010587(miRNA catabolic process);GO:0016442(RISC complex);GO:0031047(gene silencing by RNA);GO:0097433(dense body);GO:1905172(RISC…	05203(Viral carcinogenesis)	NA
circRNA749	460.477	933.193	0		0.0726092	no	chr2	140718298	140720559	+	2	circRNA	ENSSSCT00000015666	CTNNA1	chr2:140682920-140718297|chr2:140720559-140745890	catenin alpha 1 [Source:VGNC Symbol;Acc:VGNC:87063]	GO:0005198(structural molecule activity);GO:0005829(cytosol);GO:0005886(plasma membrane);GO:0005911(cell-cell junction);GO:0005912(adherens junction);GO:0005915(zonula adherens);GO:0007015(actin filament organization);GO:0007155(cell adhesion);GO:0007163(establishment or maintenance of cell polarity);GO:0007406(negative regulation of neuroblast proliferation);GO:0008013(beta-catenin binding);GO:0…	04390(Hippo signaling pathway);04520(Adherens junction);04670(Leukocyte transendothelial migration);05100(Bacterial invasion of epithelial cells);05200(Pathways in cancer);05213(Endometrial cancer);05226(Gastric cancer);05412(Arrhythmogenic right ventricular cardiomyopathy (ARVC))	NA
circRNA2635	0	0	8414.74		0.00102374	yes	chr14	4113663	4122496	+	3	circRNA	ENSSSCT00000071711	LPL	chr14:4105047-4113662|chr14:4122496-4124046	lipoprotein lipase [Source:VGNC Symbol;Acc:VGNC:89795]	GO:0004465(lipoprotein lipase activity);GO:0004806(triglyceride lipase activity);GO:0005102(signaling receptor binding);GO:0005509(calcium ion binding);GO:0005515(protein binding);GO:0005615(extracellular space);GO:0006629(lipid metabolic process);GO:0006631(fatty acid metabolic process);GO:0006633(fatty acid biosynthetic process);GO:0008201(heparin binding);GO:0008970(phospholipase A1 activity);…	00561(Glycerolipid metabolism);03320(PPAR signaling pathway);04979(Cholesterol metabolism);05010(Alzheimer disease)	EC:3.1.1.34
circRNA147	149.932	0	8572.22		0.0229843	yes	chr3	101765610	101780247	+	6	circRNA	ENSSSCT00000074023	HNRNPLL	chr3:101753869-101765609|chr3:101780247-101785073	heteroous nuclear ribonucleoprotein L like [Source:VGNC Symbol;Acc:VGNC:88923]	GO:0003676(nucleic acid binding);GO:0003723(RNA binding);GO:0003729(mRNA binding);GO:0005634(nucleus);GO:0006397(mRNA processing);GO:0033120(positive regulation of RNA splicing)	NA	NA
circRNA104	29.9864	924.804	0		0.109249	no	chr4	36796977	36810911	-	4	circRNA	ENSSSCT00000006657	SPAG1	chr4:36779732-36796976|chr4:36810911-36813128	sperm associated antigen 1 [Source:VGNC Symbol;Acc:VGNC:93371]	GO:0005515(protein binding);GO:0005737(cytoplasm);GO:0005829(cytosol)	NA	NA
circRNA3004	0	0	8267.46		1	no	chr14	55789332	55802841	+	3	circRNA	ENSSSCT00000039089	B3GALNT2	chr14:55783722-55789331|chr14:55802841-55807294	beta-1,3-N-acetylgalactosaminyltransferase 2 [Source:VGNC Symbol;Acc:VGNC:85715]	GO:0005783(endoplasmic reticulum);GO:0006486(protein glycosylation);GO:0006493(protein O-linked glycosylation);GO:0008376(acetylgalactosaminyltransferase activity);GO:0016020(membrane)	00515(Mannose type O-glycan biosynthesis)	EC:2.4.1.313
circRNA2585	0	0	8050.03		0.0234366	yes	chr10	48820847	48824559	-	3	circRNA	ENSSSCT00000012110	ENSSSCG00000011068	chr10:48819897-48820846|chr10:48824559-48827296	NA	GO:0004176(ATP-dependent peptidase activity);GO:0004222(metalloendopeptidase activity);GO:0005515(protein binding);GO:0005524(ATP binding);GO:0006508(proteolysis);GO:0016020(membrane);GO:0016887(ATPase activity)	NA	NA
circRNA2213	0	6.49144	8020.03		0.0275655	yes	chr17	32375566	32378909	+	4	circRNA	ENSSSCT00000073640	C20orf194	chr17:32371927-32375565|chr17:32378909-32388691	chromosome 17 C20orf194 homolog [Source:VGNC Symbol;Acc:VGNC:95857]	NA	NA	NA
circRNA1572	0	600.835	6539.34	444	0.0428865	yes	chr1	95846715	95847499	+	1	circRNA	ENSSSCT00000045747	C18orf25	chr1:95809487-95846714|chr1:95847499-95881085	chromosome 1 C18orf25 homolog [Source:VGNC Symbol;Acc:VGNC:85964]	NA	NA	NA
circRNA2835	0	0	8002.35		1	no	chr1	252271582	252280307	-	5	circRNA	ENSSSCT00000006004	ECPAS	chr1:252269176-252271581|chr1:252280307-252283413	Ecm29 proteasome adaptor and scaffold [Source:VGNC Symbol;Acc:VGNC:87535]	GO:0043248(proteasome assembly);GO:0060090(molecular adaptor activity)	NA	NA
circRNA1161	441.276	862.726	0		0.158749	no	chr3	122055224	122058226	+	2	circRNA	ENSSSCT00000009432	NBAS	chr3:122050015-122055223|chr3:122058226-122062816	NBAS subunit of NRZ tethering complex [Source:VGNC Symbol;Acc:VGNC:96592]	GO:0000149(SNARE binding);GO:0000956(nuclear-transcribed mRNA catabolic process);GO:0005515(protein binding);GO:0005783(endoplasmic reticulum);GO:0006890(retrograde vesicle-mediated transport, Golgi to endoplasmic reticulum);GO:0070939(Dsl1/NZR complex);GO:2000623(negative regulation of nuclear-transcribed mRNA catabolic process, nonsense-mediated decay)	NA	NA
circRNA2503	0	0	7880.03		0.0253613	yes	chr8	31030063	31031646	-	3	circRNA	ENSSSCT00000045596	PDS5A	chr8:31025401-31030062|chr8:31031646-31035242	PDS5 cohesin associated factor A [Source:HGNC Symbol;Acc:HGNC:29088]	GO:0000785(chromatin);GO:0005634(nucleus);GO:0005654(nucleoplasm);GO:0005886(plasma membrane);GO:0007049(cell cycle);GO:0007064(mitotic sister chromatid cohesion);GO:0008156(negative regulation of DNA replication);GO:0051301(cell division)	NA	NA
circRNA2224	0	6.49144	7750.03		0.0303333	yes	chr16	53134553	53150253	-	4	circRNA	ENSSSCT00000018512	RANBP17	chr16:53126431-53134552|chr16:53150253-53159991	RAN binding protein 17 [Source:VGNC Symbol;Acc:VGNC:92078]	GO:0006886(intracellular protein transport)	NA	NA
circRNA2463	0	0	7660.02		0.0250363	yes	chr1	271555427	271561877	-	3	circRNA	ENSSSCT00000006289	RAPGEF1	chr1:271551496-271555426|chr1:271561877-271600657	Rap guanine nucleotide exchange factor 1 [Source:VGNC Symbol;Acc:VGNC:92091]	GO:0001568(blood vessel development);GO:0005085(guanyl-nucleotide exchange factor activity);GO:0007264(small GTPase mediated signal transduction);GO:0046580(negative regulation of Ras protein signal transduction);GO:0048008(platelet-derived growth factor receptor signaling pathway);GO:0051898(negative regulation of protein kinase B signaling);GO:0070373(negative regulation of ERK1 and ERK2 cascad…	04015(Rap1 signaling pathway);04510(Focal adhesion);04722(Neurotrophin signaling pathway);04910(Insulin signaling pathway);05211(Renal cell carcinoma)	NA
circRNA2601	0	0	7630.02		0.0267877	yes	chr17	58855265	58858877	+	5	circRNA	ENSSSCT00000087267	ENSSSCG00000007516	chr17:58840929-58855264|chr17:58858877-58860785	syntaxin 16 [Source:NCBI gene (formerly Entrezgene);Acc:100144526]	GO:0005484(SNAP receptor activity);GO:0006886(intracellular protein transport);GO:0016020(membrane);GO:0016192(vesicle-mediated transport);GO:0031201(SNARE complex)	04130(SNARE interactions in vesicular transport)	NA
circRNA1634	0	5.71342	7495.66		0.00215268	yes	chr9	124748595	124749248	+	2	circRNA	ENSSSCT00000016948	SMG7	chr9:124747461-124748594|chr9:124749248-124755327	SMG7 nonsense mediated mRNA decay factor [Source:VGNC Symbol;Acc:VGNC:93250]	GO:0005515(protein binding);GO:0005634(nucleus);GO:0005737(cytoplasm);GO:0005829(cytosol);GO:0042162(telomeric DNA binding);GO:0045111(intermediate filament cytoskeleton);GO:0051721(protein phosphatase 2A binding)	03015(mRNA surveillance pathway)	NA
circRNA1760	0	11.6328	7490.02		0.0449236	yes	chr7	65044494	65049166	+	2	circRNA	ENSSSCT00000002190	BAZ1A	chr7:65041264-65044493|chr7:65049166-65051770	bromodomain adjacent to zinc finger domain 1A [Source:VGNC Symbol;Acc:VGNC:85761]	GO:0000228(nuclear chromosome);GO:0005515(protein binding);GO:0005634(nucleus);GO:0006261(DNA-dependent DNA replication);GO:0006338(chromatin remodeling);GO:0008623(CHRAC);GO:0046872(metal ion binding)	NA	NA
circRNA2323	0	0	7490.02		0.0248398	yes	chr6	165588903	165593937	-	2	circRNA	ENSSSCT00000004328	MAST2	chr6:165514165-165588902|chr6:165593937-165594030	microtubule associated serine/threonine kinase 2 [Source:VGNC Symbol;Acc:VGNC:90035]	GO:0000287(magnesium ion binding);GO:0004672(protein kinase activity);GO:0004674(protein serine/threonine kinase activity);GO:0005515(protein binding);GO:0005524(ATP binding);GO:0006468(protein phosphorylation);GO:0019902(phosphatase binding);GO:0032655(regulation of interleukin-12 production)	NA	EC:2.7.11.1
circRNA2453	0	0	7480.02		0.0286223	yes	chr1	225985119	225989138	+	2	circRNA	ENSSSCT00000005801	TMC1	chr1:225951810-225985118|chr1:225989138-225994569	transmembrane channel like 1 [Source:VGNC Symbol;Acc:VGNC:94039]	GO:0005245(voltage-gated calcium channel activity);GO:0005887(integral component of plasma membrane);GO:0008381(mechanosensitive ion channel activity);GO:0009897(external side of plasma membrane);GO:0016021(integral component of membrane);GO:0032426(stereocilium tip);GO:0050910(detection of mechanical stimulus involved in sensory perception of sound);GO:0060005(vestibular reflex);GO:0060117(audit…	NA	NA
circRNA1968	0	5.81638	7460.02		0.0321412	yes	chr17	46910525	46917611	-	6	circRNA	ENSSSCT00000054382	SERINC3	chr17:46908413-46910524|chr17:46917611-46918147	serine incorporator 3 [Source:VGNC Symbol;Acc:VGNC:95538]	GO:0005794(Golgi apparatus);GO:0005886(plasma membrane);GO:0006658(phosphatidylserine metabolic process);GO:0006665(sphingolipid metabolic process);GO:0009597(detection of virus);GO:0016020(membrane);GO:0045087(innate immune response);GO:0051607(defense response to virus);GO:1902237(positive regulation of endoplasmic reticulum stress-induced intrinsic apoptotic signaling pathway)	NA	NA
circRNA2555	0	0	7430.02		0.0286302	yes	chr11	713800	718039	+	4	circRNA	ENSSSCT00000044485	ZMYM2	chr11:712805-713799|chr11:718039-719416	zinc finger MYM-type containing 2 [Source:VGNC Symbol;Acc:VGNC:95182]	GO:0008270(zinc ion binding);GO:0016605(PML body);GO:0031624(ubiquitin conjugating enzyme binding)	NA	NA
circRNA590	856.214	783.337	180.001		0.293553	no	chr18	44996263	45011080	+	3	circRNA	ENSSSCT00000032570	HIBADH	chr18:44985618-44996262|chr18:45011080-45014959	3-hydroxyisobutyrate dehydrogenase [Source:VGNC Symbol;Acc:VGNC:88877]	GO:0006574(valine catabolic process);GO:0008442(3-hydroxyisobutyrate dehydrogenase activity);GO:0016491(oxidoreductase activity);GO:0050661(NADP binding);GO:0051287(NAD binding);GO:0055114(oxidation-reduction process)	00280(Valine, leucine and isoleucine degradation)	EC:1.1.1.31
circRNA1332	38.0411	773.578	0		0.174499	no	chr11	603753	604571	-	2	circRNA	ENSSSCT00000063264	ZMYM5	chr11:587892-603752|chr11:604571-616034	zinc finger MYM-type containing 5 [Source:VGNC Symbol;Acc:VGNC:95184]	GO:0000122(negative regulation of transcription by RNA polymerase II);GO:0008270(zinc ion binding)	NA	NA
circRNA2547	0	0	7395.09		0.00138876	yes	chr13	201043326	201068601	+	3	circRNA	ENSSSCT00000013196	DYRK1A	chr13:201010337-201043325|chr13:201068601-201121682	dual specificity tyrosine phosphorylation regulated kinase 1A [Source:VGNC Symbol;Acc:VGNC:87505]	GO:0000166(nucleotide binding);GO:0004672(protein kinase activity);GO:0004674(protein serine/threonine kinase activity);GO:0004712(protein serine/threonine/tyrosine kinase activity);GO:0004714(transmembrane receptor protein tyrosine kinase activity);GO:0004715(non-membrane spanning protein tyrosine kinase activity);GO:0005524(ATP binding);GO:0005634(nucleus);GO:0005737(cytoplasm);GO:0005856(cytos…	NA	EC:2.7.12.1
circRNA1233	601.049	772.482	0		0.176451	no	chr12	38642701	38716290	-	18	circRNA	ENSSSCT00000019259	ACACA	chr12:38624752-38642700|chr12:38716290-38723716	acetyl-CoA carboxylase alpha [Source:VGNC Symbol;Acc:VGNC:84997]	GO:0001650(fibrillar center);GO:0001894(tissue homeostasis);GO:0003989(acetyl-CoA carboxylase activity);GO:0005524(ATP binding);GO:0005829(cytosol);GO:0006084(acetyl-CoA metabolic process);GO:0006629(lipid metabolic process);GO:0006633(fatty acid biosynthetic process);GO:0015629(actin cytoskeleton);GO:0016874(ligase activity);GO:0019538(protein metabolic process);GO:0042802(identical protein bind…	00061(Fatty acid biosynthesis);00620(Pyruvate metabolism);00640(Propanoate metabolism);04152(AMPK signaling pathway);04910(Insulin signaling pathway);04922(Glucagon signaling pathway)	EC:6.4.1.2
circRNA1030	235.987	771.536	284.746		0.504545	no	chr18	20356638	20509980	-	6	circRNA	ENSSSCT00000018062	SND1	chr18:20276394-20356637|chr18:20509980-20594529	staphylococcal nuclease and tudor domain containing 1 [Source:VGNC Symbol;Acc:VGNC:93287]	GO:0003676(nucleic acid binding);GO:0003723(RNA binding);GO:0004518(nuclease activity);GO:0004519(endonuclease activity);GO:0004521(endoribonuclease activity);GO:0005634(nucleus);GO:0005737(cytoplasm);GO:0005829(cytosol);GO:0010564(regulation of cell cycle process);GO:0010587(miRNA catabolic process);GO:0016442(RISC complex);GO:0031047(gene silencing by RNA);GO:0097433(dense body);GO:1905172(RISC…	05203(Viral carcinogenesis)	NA
circRNA2390	0	0	7380.4		0.00439518	yes	chr3	107056627	107073907	-	3	circRNA	ENSSSCT00000009316	BIRC6	chr3:107039020-107056626|chr3:107073907-107077537	baculoviral IAP repeat containing 6 [Source:VGNC Symbol;Acc:VGNC:97038]	GO:0000922(spindle pole);GO:0001890(placenta development);GO:0004842(ubiquitin-protein transferase activity);GO:0004869(cysteine-type endopeptidase inhibitor activity);GO:0005768(endosome);GO:0005802(trans-Golgi network);GO:0005815(microtubule organizing center);GO:0006915(apoptotic process);GO:0008284(positive regulation of cell population proliferation);GO:0016020(membrane);GO:0030496(midbody);…	04120(Ubiquitin mediated proteolysis);04215(Apoptosis - multiple species)	EC:2.3.2.23
circRNA2569	0	0	7300.02		0.028665	yes	chr11	32692663	32921060	-	19	circRNA	ENSSSCT00000047877	DIAPH3	chr11:32671695-32692662|chr11:32921060-32994486	diaphanous related formin 3 [Source:VGNC Symbol;Acc:VGNC:87301]	GO:0003779(actin binding);GO:0016043(cellular component organization);GO:0030036(actin cytoskeleton organization)	04810(Regulation of actin cytoskeleton)	NA
circRNA176	165.706	748.707	7805.56		0.338175	no	chr2	40768231	40799240	-	4	circRNA	ENSSSCT00000014594	LDHC	chr2:40755823-40768230|chr2:40799240-40809347	lactate dehydrogenase C [Source:VGNC Symbol;Acc:VGNC:89669]	GO:0003824(catalytic activity);GO:0004459(L-lactate dehydrogenase activity);GO:0005737(cytoplasm);GO:0005929(cilium);GO:0005975(carbohydrate metabolic process);GO:0006090(pyruvate metabolic process);GO:0006754(ATP biosynthetic process);GO:0016491(oxidoreductase activity);GO:0016616(oxidoreductase activity, acting on the CH-OH group of donors, NAD or NADP as acceptor);GO:0019244(lactate biosynthet…	00010(Glycolysis / Gluconeogenesis);00270(Cysteine and methionine metabolism);00620(Pyruvate metabolism);00640(Propanoate metabolism);04922(Glucagon signaling pathway)	EC:1.1.1.27
circRNA2042	0	6.49144	7290.02		0.0328165	yes	chr6	87872214	87874230	-	2	circRNA	ENSSSCT00000003991	SNRNP40	chr6:87863841-87872213|chr6:87874230-87876533	small nuclear ribonucleoprotein U5 subunit 40 [Source:VGNC Symbol;Acc:VGNC:93294]	GO:0005515(protein binding);GO:0005829(cytosol);GO:0016607(nuclear speck);GO:0071007(U2-type catalytic step 2 spliceosome);GO:0071013(catalytic step 2 spliceosome)	03040(Spliceosome)	NA
circRNA2375	0	0	7248.76		0.00534392	yes	chr3	16038897	16078662	-	3	circRNA	ENSSSCT00000044023	ENSSSCG00000007733	chr3:15910416-16038896|chr3:16078662-16087880	NA	GO:0003824(catalytic activity);GO:0005509(calcium ion binding);GO:0008033(tRNA processing);GO:0010181(FMN binding);GO:0051536(iron-sulfur cluster binding);GO:0051539(4 iron, 4 sulfur cluster binding);GO:0055114(oxidation-reduction process)	NA	EC:4.1.3.44
circRNA2640	0	0	7090.02		0.026565	yes	chr14	34428499	34433121	+	3	circRNA	ENSSSCT00000010796	TAOK3	chr14:34424251-34428498|chr14:34433121-34434585	TAO kinase 3 [Source:VGNC Symbol;Acc:VGNC:98357]	GO:0000165(MAPK cascade);GO:0004672(protein kinase activity);GO:0004674(protein serine/threonine kinase activity);GO:0005524(ATP binding);GO:0006468(protein phosphorylation);GO:0006974(cellular response to DNA damage stimulus);GO:0007095(mitotic G2 DNA damage checkpoint);GO:0016740(transferase activity);GO:0032874(positive regulation of stress-activated MAPK cascade);GO:0043507(positive regulatio…	04010(MAPK signaling pathway)	EC:2.7.11.1
circRNA2667	0	0	7020.02		0.0268213	yes	X	46930983	47014482	-	13	circRNA	ENSSSCT00000034044	WNK3	X:46925852-46930982|X:47014482-47014579	WNK lysine deficient protein kinase 3 [Source:VGNC Symbol;Acc:VGNC:94964]	GO:0004672(protein kinase activity);GO:0004674(protein serine/threonine kinase activity);GO:0005524(ATP binding);GO:0005737(cytoplasm);GO:0006468(protein phosphorylation);GO:0006884(cell volume homeostasis);GO:0007231(osmosensory signaling pathway);GO:0010765(positive regulation of sodium ion transport);GO:0010800(positive regulation of peptidyl-threonine phosphorylation);GO:0019869(chloride chan…	NA	EC:2.7.11.1
circRNA2061	0	6.49144	6980.74		0.00267966	yes	chr5	85285642	85286475	-	2	circRNA	ENSSSCT00000000970	SLC25A3	chr5:85284946-85285641|chr5:85286475-85287501	solute carrier family 25 member 3 [Source:VGNC Symbol;Acc:VGNC:93007]	GO:0005739(mitochondrion);GO:0044877(protein-containing complex binding)	NA	NA
circRNA2129	0	12.9829	6980.02		0.049863	yes	chr12	36335781	36367060	+	7	circRNA	ENSSSCT00000019236	MED13	chr12:36333946-36335780|chr12:36367060-36372063	mediator complex subunit 13 [Source:VGNC Symbol;Acc:VGNC:90106]	GO:0003712(transcription coregulator activity);GO:0003713(transcription coactivator activity);GO:0005634(nucleus);GO:0005654(nucleoplasm);GO:0006357(regulation of transcription by RNA polymerase II);GO:0016592(mediator complex);GO:0042632(cholesterol homeostasis);GO:0043433(negative regulation of DNA-binding transcription factor activity);GO:0045893(positive regulation of transcription, DNA-templ…	04919(Thyroid hormone signaling pathway)	NA
circRNA2303	0	0	6860.02		0.0325995	yes	chr6	36166067	36170915	+	3	circRNA	ENSSSCT00000003142	N4BP1	chr6:36164061-36166066|chr6:36170915-36173221	NEDD4 binding protein 1 [Source:VGNC Symbol;Acc:VGNC:90553]	GO:0001818(negative regulation of cytokine production);GO:0003729(mRNA binding);GO:0004540(ribonuclease activity);GO:0005634(nucleus);GO:0005730(nucleolus);GO:0005829(cytosol);GO:0016605(PML body);GO:0031397(negative regulation of protein ubiquitination);GO:0032435(negative regulation of proteasomal ubiquitin-dependent protein catabolic process);GO:0034644(cellular response to UV);GO:0043130(ubiq…	NA	NA
circRNA2597	0	0	6826.35		0.00232588	yes	chr17	39291702	39293825	+	2	circRNA	ENSSSCT00000008002	CNBD2	chr17:39284924-39291701|chr17:39293825-39309098	cyclic nucleotide binding domain containing 2 [Source:VGNC Symbol;Acc:VGNC:95755]	GO:0005829(cytosol);GO:0007283(spermatogenesis);GO:0030552(cAMP binding)	NA	NA
circRNA2468	0	0	6770.02		0.0313794	yes	chr12	22788559	22796263	-	3	circRNA	ENSSSCT00000053602	CDK12	chr12:22787851-22788558|chr12:22796263-22797470	cyclin dependent kinase 12 [Source:VGNC Symbol;Acc:VGNC:86496]	GO:0002944(cyclin K-CDK12 complex);GO:0004672(protein kinase activity);GO:0005524(ATP binding);GO:0005654(nucleoplasm);GO:0006468(protein phosphorylation);GO:0008353(RNA polymerase II CTD heptapeptide repeat kinase activity);GO:0016607(nuclear speck);GO:0019901(protein kinase binding);GO:0030332(cyclin binding);GO:0043405(regulation of MAP kinase activity);GO:0046777(protein autophosphorylation);…	NA	EC:2.7.11.22
circRNA1892	0	732.863	5229.6	354	0.0469892	yes	chr12	56438413	56473522	+	3	circRNA	ENSSSCT00000019611	MAP2K4	chr12:56402202-56438412|chr12:56473522-56484728	mitogen-activated protein kinase kinase 4 [Source:VGNC Symbol;Acc:VGNC:98101]	GO:0000165(MAPK cascade);GO:0004672(protein kinase activity);GO:0005524(ATP binding);GO:0006468(protein phosphorylation);GO:0009611(response to wounding);GO:0034393(positive regulation of smooth muscle cell apoptotic process);GO:0071260(cellular response to mechanical stimulus);GO:2000672(negative regulation of motor neuron apoptotic process)	04010(MAPK signaling pathway);04012(ErbB signaling pathway);04620(Toll-like receptor signaling pathway);04664(Fc epsilon RI signaling pathway);04668(TNF signaling pathway);04912(GnRH signaling pathway);04926(Relaxin signaling pathway);05142(Chagas disease (American trypanosomiasis));05161(Hepatitis B);05164(Influenza A);05166(Human T-cell leukemia virus 1 infection);05167(Kaposi sarcoma-associate…	EC:2.7.12.2
circRNA1292	38.0411	701.076	0		0.222901	no	chr13	31673546	31683772	-	4	circRNA	ENSSSCT00000063513	QRICH1	chr13:31667375-31673545|chr13:31683772-31699085	glutamine rich 1 [Source:VGNC Symbol;Acc:VGNC:92030]	GO:0003824(catalytic activity);GO:0003938(IMP dehydrogenase activity);GO:0006164(purine nucleotide biosynthetic process);GO:0016491(oxidoreductase activity);GO:0055114(oxidation-reduction process)	00230(Purine metabolism);00983(Drug metabolism - other enzymes)	EC:1.1.1.205
circRNA2298	0	0	6444.6		0.00465789	yes	chr6	1055800	1057079	-	3	circRNA	ENSSSCT00000046191	ZC3H18	chr6:1053024-1055799|chr6:1057079-1066286	zinc finger CCCH-type containing 18 [Source:VGNC Symbol;Acc:VGNC:95095]	GO:0016607(nuclear speck);GO:0030674(protein-macromolecule adaptor activity);GO:0032991(protein-containing complex);GO:0046872(metal ion binding);GO:0050779(RNA destabilization);GO:0140262(mRNA cap binding complex binding);GO:1990904(ribonucleoprotein complex)	NA	NA
circRNA2625	0	0	6400.02		0.036996	yes	chr15	114274699	114278881	-	3	circRNA	ENSSSCT00000079569	ERBB4	chr15:114268204-114274698|chr15:114278881-114282085	erb-b2 receptor tyrosine kinase 4 [Source:VGNC Symbol;Acc:VGNC:96284]	GO:0000976(transcription regulatory region sequence-specific DNA binding);GO:0001755(neural crest cell migration);GO:0004672(protein kinase activity);GO:0004713(protein tyrosine kinase activity);GO:0004714(transmembrane receptor protein tyrosine kinase activity);GO:0005154(epidermal growth factor receptor binding);GO:0005524(ATP binding);GO:0005634(nucleus);GO:0005739(mitochondrion);GO:0006468(pr…	04010(MAPK signaling pathway);04012(ErbB signaling pathway);04020(Calcium signaling pathway);04151(PI3K-Akt signaling pathway);05205(Proteoglycans in cancer)	EC:2.7.10.1
circRNA2372	0	0	6320.02		0.0351833	yes	chr4	129109374	129111883	-	2	circRNA	ENSSSCT00000058223	ENSSSCG00000022032	chr4:129108466-129109373|chr4:129111883-129116232	NA	GO:0004394(heparan sulfate 2-O-sulfotransferase activity);GO:0008146(sulfotransferase activity);GO:0010467(gene expression);GO:0015014(heparan sulfate proteoglycan biosynthetic process, polysaccharide chain biosynthetic process);GO:0016021(integral component of membrane);GO:0030202(heparin metabolic process);GO:0060676(ureteric bud formation)	00534(Glycosaminoglycan biosynthesis - heparan sulfate / heparin)	NA
circRNA2495	0	0	6260.02		0.0383727	yes	chr9	105035941	105101002	-	9	circRNA	ENSSSCT00000045963	SRPK2	chr9:105028004-105035940|chr9:105101002-105263953	SRSF protein kinase 2 [Source:VGNC Symbol;Acc:VGNC:93463]	GO:0000245(spliceosomal complex assembly);GO:0000287(magnesium ion binding);GO:0000785(chromatin);GO:0004672(protein kinase activity);GO:0004674(protein serine/threonine kinase activity);GO:0005524(ATP binding);GO:0005634(nucleus);GO:0005654(nucleoplasm);GO:0005730(nucleolus);GO:0005737(cytoplasm);GO:0005829(cytosol);GO:0006468(protein phosphorylation);GO:0008284(positive regulation of cell popul…	NA	EC:2.7.11.1
circRNA2510	0	0	6240.02		0.0391861	yes	chr8	74367424	74370289	-	3	circRNA	ENSSSCT00000009851	RBM46	chr8:74312272-74367423|chr8:74370289-74382323	RNA binding motif protein 46 [Source:VGNC Symbol;Acc:VGNC:92157]	GO:0003676(nucleic acid binding);GO:0003723(RNA binding)	NA	NA
circRNA2494	0	0	6230.02		0.0388609	yes	chr9	98108126	98126619	+	4	circRNA	ENSSSCT00000062250	CACNA2D1	chr9:98070939-98108125|chr9:98126619-98154743	calcium voltage-gated channel auxiliary subunit alpha2delta 1 [Source:VGNC Symbol;Acc:VGNC:86120]	GO:0005245(voltage-gated calcium channel activity);GO:0005891(voltage-gated calcium channel complex);GO:0006816(calcium ion transport);GO:0016529(sarcoplasmic reticulum);GO:0030315(T-tubule);GO:0051924(regulation of calcium ion transport);GO:0060307(regulation of ventricular cardiac muscle cell membrane repolarization);GO:0086002(cardiac muscle cell action potential involved in contraction);GO:00…	04010(MAPK signaling pathway);04260(Cardiac muscle contraction);04261(Adrenergic signaling in cardiomyocytes);04921(Oxytocin signaling pathway);05410(Hypertrophic cardiomyopathy (HCM));05412(Arrhythmogenic right ventricular cardiomyopathy (ARVC));05414(Dilated cardiomyopathy (DCM))	NA
circRNA2618	0	0	6230.02		0.0396598	yes	chr15	59314233	59325335	+	4	circRNA	ENSSSCT00000017270	SAP130	chr15:59312577-59314232|chr15:59325335-59326629	Sin3A associated protein 130 [Source:VGNC Symbol;Acc:VGNC:96231]	GO:0006355(regulation of transcription, DNA-templated)	NA	NA
circRNA2614	0	0	6200.02		0.0407153	yes	chr16	79579647	79583120	-	3	circRNA	ENSSSCT00000056803	CEP72	chr16:79572527-79579646|chr16:79583120-79591153	centrosomal protein 72 [Source:VGNC Symbol;Acc:VGNC:86576]	GO:0005515(protein binding);GO:0005813(centrosome);GO:0007051(spindle organization);GO:0007099(centriole replication);GO:0033566(gamma-tubulin complex localization);GO:0034451(centriolar satellite);GO:0042802(identical protein binding);GO:1904779(regulation of protein localization to centrosome)	NA	NA
circRNA1985	0	431.087	4788.22	319	0.05858	no	chr15	110727073	110742697	+	3	circRNA	ENSSSCT00000069681	CREB1	chr15:110705660-110727072|chr15:110742697-110747948	cAMP responsive element binding protein 1 [Source:VGNC Symbol;Acc:VGNC:96004]	GO:0000785(chromatin);GO:0000791(euchromatin);GO:0000977(RNA polymerase II transcription regulatory region sequence-specific DNA binding);GO:0000978(RNA polymerase II cis-regulatory region sequence-specific DNA binding);GO:0000981(DNA-binding transcription factor activity, RNA polymerase II-specific);GO:0001102(RNA polymerase II activating transcription factor binding);GO:0001228(DNA-binding tran…	04022(cGMP-PKG signaling pathway);04024(cAMP signaling pathway);04151(PI3K-Akt signaling pathway);04152(AMPK signaling pathway);04211(Longevity regulating pathway);04261(Adrenergic signaling in cardiomyocytes);04380(Osteoclast differentiation);04612(Antigen processing and presentation);04668(TNF signaling pathway);04710(Circadian rhythm);04713(Circadian entrainment);04714(Thermogenesis);04725(Cho…	NA
ciRNA40	0	0	6170.02		0.03302	yes	chr10	30979221	30980446	+	1	ciRNA	ENSSSCT00000064724	HNRNPK	chr10:30979220-30980685	heteroous nuclear ribonucleoprotein K [Source:NCBI gene (formerly Entrezgene);Acc:100622191]	GO:0000785(chromatin);GO:0003676(nucleic acid binding);GO:0003677(DNA binding);GO:0003723(RNA binding);GO:0005654(nucleoplasm);GO:0006357(regulation of transcription by RNA polymerase II);GO:0006396(RNA processing);GO:0010494(cytoplasmic stress granule);GO:0010988(regulation of low-density lipoprotein particle clearance);GO:0019904(protein domain specific binding);GO:0042802(identical protein bin…	03040(Spliceosome);05203(Viral carcinogenesis);05206(MicroRNAs in cancer)	NA
circRNA224	611.477	662.127	0		0.0981757	no	chr1	115575635	115595480	-	7	circRNA	ENSSSCT00000005083	TEX9	chr1:115553579-115575634|chr1:115595480-115607660	testis expressed 9 [Source:VGNC Symbol;Acc:VGNC:93907]	NA	NA	NA
circRNA63	254.996	655.636	43805.4		0.0525846	no	chr6	166989367	167024441	+	4	circRNA	ENSSSCT00000066160	ERI3	chr6:166971582-166989366|chr6:167024441-167058854	ERI1 exoribonuclease family member 3 [Source:VGNC Symbol;Acc:VGNC:97052]	GO:0003676(nucleic acid binding)	NA	NA
circRNA94	1152.45	655.636	0		0.0720036	no	chr5	85218615	85254704	-	14	circRNA	ENSSSCT00000000968	APAF1	chr5:85212688-85218614|chr5:85254704-85257755	apoptotic peptidase activating factor 1 [Source:VGNC Symbol;Acc:VGNC:85398]	GO:0005515(protein binding);GO:0006919(activation of cysteine-type endopeptidase activity involved in apoptotic process);GO:0008635(activation of cysteine-type endopeptidase activity involved in apoptotic process by cytochrome c);GO:0032991(protein-containing complex);GO:0042981(regulation of apoptotic process);GO:0043293(apoptosome);GO:0043531(ADP binding);GO:0097190(apoptotic signaling pathway)	01524(Platinum drug resistance);04115(p53 signaling pathway);04210(Apoptosis);04215(Apoptosis - multiple species);05010(Alzheimer disease);05012(Parkinson disease);05014(Amyotrophic lateral sclerosis (ALS));05016(Huntington disease);05134(Legionellosis);05152(Tuberculosis);05160(Hepatitis C);05161(Hepatitis B);05162(Measles);05168(Herpes simplex virus 1 infection);05169(Epstein-Barr virus infecti…	NA
circRNA2604	0	0	6140.02		0.0421647	yes	chr16	18379579	18387297	-	2	circRNA	ENSSSCT00000054250	ENSSSCG00000031705	chr16:18369183-18379578|chr16:18387297-18415704	NA	GO:0070273(phosphatidylinositol-4-phosphate binding)	NA	NA
circRNA2085	0	12.9829	6131.86		0.0975609	no	chr3	92761995	92764582	+	4	circRNA	ENSSSCT00000086661	FBXO11	chr3:92697444-92761994|chr3:92764582-92766371	F-box protein 11 [Source:VGNC Symbol;Acc:VGNC:88032]	GO:0000151(ubiquitin ligase complex);GO:0004842(ubiquitin-protein transferase activity);GO:0005515(protein binding);GO:0005634(nucleus);GO:0005654(nucleoplasm);GO:0005730(nucleolus);GO:0005737(cytoplasm);GO:0005829(cytosol);GO:0006464(cellular protein modification process);GO:0007605(sensory perception of sound);GO:0008270(zinc ion binding);GO:0016274(protein-arginine N-methyltransferase activity…	NA	NA
circRNA686	0	486.858	3894.48	261	0.258412	no	chr4	103240688	103244750	-	2	circRNA	ENSSSCT00000007372	MAN1A2	chr4:103220856-103240687|chr4:103244750-103257408	mannosidase alpha class 1A member 2 [Source:VGNC Symbol;Acc:VGNC:89967]	GO:0000139(Golgi membrane);GO:0004571(mannosyl-oligosaccharide 1,2-alpha-mannosidase activity);GO:0005509(calcium ion binding);GO:0005794(Golgi apparatus);GO:0005975(carbohydrate metabolic process);GO:0007585(respiratory gaseous exchange by respiratory system);GO:0009100(glycoprotein metabolic process);GO:0016020(membrane);GO:0048286(lung alveolus development)	00510(N-Glycan biosynthesis);04141(Protein processing in endoplasmic reticulum)	EC:3.2.1.113
circRNA2438	0	0	6070.02		0.0450848	yes	chr1	121330342	121335034	-	2	circRNA	ENSSSCT00000054894	USP8	chr1:121323297-121330341|chr1:121335034-121335499	ubiquitin specific peptidase 8 [Source:VGNC Symbol;Acc:VGNC:94778]	GO:0000281(mitotic cytokinesis);GO:0004843(thiol-dependent ubiquitin-specific protease activity);GO:0005737(cytoplasm);GO:0005769(early endosome);GO:0005829(cytosol);GO:0006511(ubiquitin-dependent protein catabolic process);GO:0007032(endosome organization);GO:0016579(protein deubiquitination);GO:0019897(extrinsic component of plasma membrane);GO:0030496(midbody);GO:0031647(regulation of protein …	04137(Mitophagy - animal);04144(Endocytosis);04934(Cushing syndrome)	EC:3.4.19.12
circRNA2128	0	6.49144	6063.18		0.00516071	yes	chr12	1492107	1494267	+	4	circRNA	ENSSSCT00000063017	SLC38A10	chr12:1489749-1492106|chr12:1494267-1503548	solute carrier family 38 member 10 [Source:VGNC Symbol;Acc:VGNC:93093]	GO:0005794(Golgi apparatus);GO:0060348(bone development)	NA	NA
circRNA2680	0	0	6010.02		0.0464768	yes	chr18	29118157	29125048	-	5	circRNA	ENSSSCT00000037602	ENSSSCG00000016629	chr18:29115975-29118156|chr18:29125048-29135522	suppression of tumorigenicity 7 [Source:NCBI gene (formerly Entrezgene);Acc:100125380]	GO:0005515(protein binding)	NA	NA
circRNA1397	159.772	639.903	0		0.227843	no	chr15	106414678	106431085	+	6	circRNA	ENSSSCT00000050182	CARF	chr15:106410540-106414677|chr15:106431085-106437541	calcium responsive transcription factor [Source:VGNC Symbol;Acc:VGNC:95615]	GO:0000978(RNA polymerase II cis-regulatory region sequence-specific DNA binding);GO:0001228(DNA-binding transcription activator activity, RNA polymerase II-specific);GO:0001652(granular component);GO:0003677(DNA binding);GO:0003700(DNA-binding transcription factor activity);GO:0005634(nucleus);GO:0035865(cellular response to potassium ion);GO:0045944(positive regulation of transcription by RNA p…	NA	NA
circRNA2397	0	0	5900.02		0.0483036	yes	chr2	15322375	15323114	-	3	circRNA	ENSSSCT00000045192	MADD	chr2:15317223-15322374|chr2:15323114-15323855	MAP kinase activating death domain [Source:VGNC Symbol;Acc:VGNC:89942]	GO:0000187(activation of MAPK activity);GO:0005085(guanyl-nucleotide exchange factor activity);GO:0005829(cytosol);GO:0005886(plasma membrane);GO:0016021(integral component of membrane);GO:0032483(regulation of Rab protein signal transduction);GO:0042981(regulation of apoptotic process);GO:0051726(regulation of cell cycle);GO:0097194(execution phase of apoptosis);GO:1902041(regulation of extrinsi…	NA	NA
circRNA343	542.405	636.161	0		0.104236	no	chr8	71638232	71643022	-	3	circRNA	ENSSSCT00000009829	SDAD1	chr8:71636756-71638231|chr8:71643022-71646612	SDA1 domain containing 1 [Source:VGNC Symbol;Acc:VGNC:98961]	GO:0000055(ribosomal large subunit export from nucleus);GO:0005654(nucleoplasm);GO:0005730(nucleolus);GO:0030036(actin cytoskeleton organization);GO:0042273(ribosomal large subunit biogenesis)	NA	NA
circRNA1996	0	926.932	3340.01	222	0.0753104	no	chr14	71491530	71494146	+	5	circRNA	ENSSSCT00000027886	HNRNPH3	chr14:71486453-71491529|chr14:71494146-71495594	heteroous nuclear ribonucleoprotein H3 [Source:VGNC Symbol;Acc:VGNC:88922]	GO:0003676(nucleic acid binding);GO:0005634(nucleus);GO:0005654(nucleoplasm);GO:0030855(epithelial cell differentiation)	NA	NA
circRNA930	659.95	633.985	20538		0.401546	no	chr10	20469603	20492105	-	4	circRNA	ENSSSCT00000062646	DENND1B	chr10:20455885-20469602|chr10:20492105-20508014	DENN domain containing 1B [Source:VGNC Symbol;Acc:VGNC:96175]	GO:0005085(guanyl-nucleotide exchange factor activity);GO:0005829(cytosol);GO:0016607(nuclear speck);GO:0031267(small GTPase binding);GO:0032456(endocytic recycling);GO:0043547(positive regulation of GTPase activity);GO:0050776(regulation of immune response);GO:0050852(T cell receptor signaling pathway);GO:2000553(positive regulation of T-helper 2 cell cytokine production)	NA	NA
circRNA510	383.331	628.476	0		0.105117	no	chr15	112895498	112896614	-	1	circRNA	ENSSSCT00000025006	KANSL1L	chr15:112870004-112895497|chr15:112896614-112916439	KAT8 regulatory NSL complex subunit 1 like [Source:HGNC Symbol;Acc:HGNC:26310]	GO:0000123(histone acetyltransferase complex)	NA	NA
circRNA2536	0	0	5850.02		0.0443613	yes	chr13	110878088	110881455	+	3	circRNA	ENSSSCT00000058242	FNDC3B	chr13:110875656-110878087|chr13:110881455-110884033	fibronectin type III domain containing 3B [Source:VGNC Symbol;Acc:VGNC:88183]	GO:0005515(protein binding)	NA	NA
circRNA607	137.811	621.888	0		0.0536652	no	chr7	56509179	56526919	-	8	circRNA	ENSSSCT00000042105	ETFA	chr7:56470821-56509178|chr7:56526919-56540113	electron transfer flavoprotein subunit alpha [Source:VGNC Symbol;Acc:VGNC:87801]	GO:0005739(mitochondrion);GO:0009055(electron transfer activity);GO:0016491(oxidoreductase activity);GO:0033539(fatty acid beta-oxidation using acyl-CoA dehydrogenase);GO:0050660(flavin adenine dinucleotide binding)	NA	NA
circRNA1715	0	5.71342	5766.68		0.00513896	yes	chr15	105338294	105343286	-	3	circRNA	ENSSSCT00000017539	ALS2	chr15:105336179-105338293|chr15:105343286-105344596	alsin Rho guanine nucleotide exchange factor ALS2 [Source:VGNC Symbol;Acc:VGNC:96327]	GO:0001662(behavioral fear response);GO:0001726(ruffle);GO:0001881(receptor recycling);GO:0005085(guanyl-nucleotide exchange factor activity);GO:0005096(GTPase activator activity);GO:0005634(nucleus);GO:0005737(cytoplasm);GO:0005769(early endosome);GO:0005813(centrosome);GO:0005829(cytosol);GO:0006979(response to oxidative stress);GO:0007032(endosome organization);GO:0007041(lysosomal transport);…	05014(Amyotrophic lateral sclerosis (ALS))	NA
circRNA2365	0	0	5748.59		0.00245806	yes	chr4	98369520	98375331	+	6	circRNA	ENSSSCT00000034834	ARNT	chr4:98365686-98369519|chr4:98375331-98379199	aryl hydrocarbon receptor nuclear translocator [Source:VGNC Symbol;Acc:VGNC:98733]	GO:0000978(RNA polymerase II cis-regulatory region sequence-specific DNA binding);GO:0000981(DNA-binding transcription factor activity, RNA polymerase II-specific);GO:0000987(cis-regulatory region sequence-specific DNA binding);GO:0001666(response to hypoxia);GO:0001892(embryonic placenta development);GO:0003700(DNA-binding transcription factor activity);GO:0004879(nuclear receptor activity);GO:0…	04066(HIF-1 signaling pathway);04934(Cushing syndrome);05200(Pathways in cancer);05204(Chemical carcinogenesis);05211(Renal cell carcinoma)	NA
circRNA926	590.945	611.336	0		0.181667	no	chr10	16522384	16569899	-	5	circRNA	ENSSSCT00000045011	AKT3	chr10:16510634-16522383|chr10:16569899-16585539	AKT serine/threonine kinase 3 [Source:VGNC Symbol;Acc:VGNC:96306]	GO:0000002(mitochondrial genome maintenance);GO:0001938(positive regulation of endothelial cell proliferation);GO:0004672(protein kinase activity);GO:0004674(protein serine/threonine kinase activity);GO:0005524(ATP binding);GO:0006468(protein phosphorylation);GO:0007165(signal transduction);GO:0032008(positive regulation of TOR signaling);GO:0035556(intracellular signal transduction);GO:0043536(p…	01521(EGFR tyrosine kinase inhibitor resistance);01522(Endocrine resistance);01524(Platinum drug resistance);04010(MAPK signaling pathway);04012(ErbB signaling pathway);04014(Ras signaling pathway);04015(Rap1 signaling pathway);04022(cGMP-PKG signaling pathway);04024(cAMP signaling pathway);04062(Chemokine signaling pathway);04066(HIF-1 signaling pathway);04068(FoxO signaling pathway);04071(Sphin…	EC:2.7.11.1
circRNA1902	0	5.81638	5734.75		0.0194172	yes	chr9	105054994	105101002	-	5	circRNA	ENSSSCT00000045963	SRPK2	chr9:105040885-105054993|chr9:105101002-105263953	SRSF protein kinase 2 [Source:VGNC Symbol;Acc:VGNC:93463]	GO:0000245(spliceosomal complex assembly);GO:0000287(magnesium ion binding);GO:0000785(chromatin);GO:0004672(protein kinase activity);GO:0004674(protein serine/threonine kinase activity);GO:0005524(ATP binding);GO:0005634(nucleus);GO:0005654(nucleoplasm);GO:0005730(nucleolus);GO:0005737(cytoplasm);GO:0005829(cytosol);GO:0006468(protein phosphorylation);GO:0008284(positive regulation of cell popul…	NA	EC:2.7.11.1
circRNA2412	0	0	5700.02		0.0544625	no	chr2	81025184	81028030	+	2	circRNA	ENSSSCT00000047859	UIMC1	chr2:80992288-81025183|chr2:81028030-81029922	ubiquitin interaction motif containing 1 [Source:VGNC Symbol;Acc:VGNC:94693]	GO:0003677(DNA binding);GO:0005634(nucleus);GO:0005654(nucleoplasm);GO:0006281(DNA repair);GO:0006302(double-strand break repair);GO:0010212(response to ionizing radiation);GO:0016604(nuclear body);GO:0042393(histone binding);GO:0045739(positive regulation of DNA repair);GO:0045892(negative regulation of transcription, DNA-templated);GO:0070530(K63-linked polyubiquitin modification-dependent prot…	03440(Homologous recombination)	NA
circRNA2422	0	0	5700.02		0.0545449	no	chr2	145659864	145661001	-	2	circRNA	ENSSSCT00000078409	YIPF5	chr2:145657757-145659863|chr2:145661001-145667821	Yip1 domain family member 5 [Source:VGNC Symbol;Acc:VGNC:95031]	GO:0005654(nucleoplasm);GO:0005783(endoplasmic reticulum);GO:0005794(Golgi apparatus);GO:0030134(COPII-coated ER to Golgi transport vesicle);GO:0042175(nuclear outer membrane-endoplasmic reticulum membrane network);GO:0043231(intracellular membrane-bounded organelle);GO:0060628(regulation of ER to Golgi vesicle-mediated transport);GO:0070971(endoplasmic reticulum exit site)	NA	NA
ciRNA38	0	0	5690.02		0.0435717	yes	chr3	85628738	85629101	+	1	ciRNA	ENSSSCT00000055752	PNPT1	chr3:85628737-85629105	polyribonucleotide nucleotidyltransferase 1 [Source:VGNC Symbol;Acc:VGNC:91612]	GO:0000175(3'-5'-exoribonuclease activity);GO:0000957(mitochondrial RNA catabolic process);GO:0000958(mitochondrial mRNA catabolic process);GO:0000962(positive regulation of mitochondrial RNA catabolic process);GO:0000964(mitochondrial RNA 5'-end processing);GO:0000965(mitochondrial RNA 3'-end processing);GO:0003676(nucleic acid binding);GO:0003723(RNA binding);GO:0004654(polyribonucleotide nucle…	03018(RNA degradation)	EC:2.7.7.8
circRNA2141	0	6.49144	5670.02		0.0563669	no	chr9	44278271	44299316	-	3	circRNA	ENSSSCT00000025641	SIK3	chr9:44257213-44278270|chr9:44299316-44327957	SIK family kinase 3 [Source:VGNC Symbol;Acc:VGNC:92873]	GO:0000287(magnesium ion binding);GO:0004672(protein kinase activity);GO:0004674(protein serine/threonine kinase activity);GO:0005524(ATP binding);GO:0006468(protein phosphorylation);GO:1904263(positive regulation of TORC1 signaling);GO:1904515(positive regulation of TORC2 signaling)	NA	EC:2.7.11.1
circRNA2001	0	139.593	3294.22	223	0.287819	no	chr14	105893635	105902806	+	4	circRNA	ENSSSCT00000058672	TBC1D12	chr14:105867100-105893634|chr14:105902806-105909512	TBC1 domain family member 12 [Source:VGNC Symbol;Acc:VGNC:93762]	NA	NA	NA
circRNA2679	0	0	5550.02		0.0613741	no	chr18	19302353	19320896	-	3	circRNA	ENSSSCT00000063744	AHCYL2	chr18:19294817-19302352|chr18:19320896-19331902	adenosylhomocysteinase like 2 [Source:VGNC Symbol;Acc:VGNC:97874]	GO:0004013(adenosylhomocysteinase activity);GO:0005829(cytosol);GO:0043005(neuron projection);GO:0043231(intracellular membrane-bounded organelle)	00270(Cysteine and methionine metabolism)	EC:3.3.1.1
circRNA2663	0	0	5540.02		0.0575663	no	chr14	132485606	132488764	+	2	circRNA	ENSSSCT00000011728	ENSSSCG00000010719	chr14:132484241-132485605|chr14:132488764-132493091	NA	NA	NA	NA
circRNA1311	251.071	588.482	340.001		0.666299	no	chr13	108816286	108820326	-	2	circRNA	ENSSSCT00000027451	PHC3	chr13:108810272-108816285|chr13:108820326-108829482	polyhomeotic homolog 3 [Source:VGNC Symbol;Acc:VGNC:91372]	GO:0005515(protein binding);GO:0005634(nucleus);GO:0005654(nucleoplasm);GO:0008270(zinc ion binding);GO:0031519(PcG protein complex);GO:0035102(PRC1 complex)	NA	NA
circRNA1928	0	180.308	3034.92	202	0.206713	no	chr13	70406477	70408175	-	3	circRNA	ENSSSCT00000087888	TMEM43	chr13:70405520-70406476|chr13:70408175-70416976	transmembrane protein 43 [Source:VGNC Symbol;Acc:VGNC:99732]	GO:0005637(nuclear inner membrane);GO:0005639(integral component of nuclear inner membrane);GO:0005788(endoplasmic reticulum lumen);GO:0005794(Golgi apparatus);GO:0042802(identical protein binding);GO:0043621(protein self-association);GO:0071763(nuclear membrane organization)	NA	NA
circRNA2488	0	0	5540.02		0.0633175	no	chr9	10120704	10137656	+	2	circRNA	ENSSSCT00000042731	UVRAG	chr9:10089109-10120703|chr9:10137656-10139341	UV radiation resistance associated [Source:VGNC Symbol;Acc:VGNC:94789]	GO:0000149(SNARE binding);GO:0000421(autophagosome membrane);GO:0005764(lysosome);GO:0005769(early endosome);GO:0005770(late endosome);GO:0005783(endoplasmic reticulum);GO:0005813(centrosome);GO:0006281(DNA repair);GO:0006890(retrograde vesicle-mediated transport, Golgi to endoplasmic reticulum);GO:0006914(autophagy);GO:0007051(spindle organization);GO:0007059(chromosome segregation);GO:0007098(c…	04140(Autophagy - animal)	NA
circRNA1832	0	5.81638	5510.02		0.0652287	no	chr3	58048643	58049988	-	2	circRNA	ENSSSCT00000067734	RMND5A	chr3:58046303-58048642|chr3:58049988-58059589	required for meiotic nuclear division 5 homolog A [Source:VGNC Symbol;Acc:VGNC:92336]	GO:0000151(ubiquitin ligase complex);GO:0004842(ubiquitin-protein transferase activity);GO:0005515(protein binding);GO:0005634(nucleus);GO:0005654(nucleoplasm);GO:0005737(cytoplasm)	NA	NA
circRNA2286	0	0	5440.02		0.0688622	no	chr7	77764808	77765609	+	2	circRNA	ENSSSCT00000052517	CHD8	chr7:77764215-77764807|chr7:77765609-77766297	chromodomain helicase DNA binding protein 8 [Source:VGNC Symbol;Acc:VGNC:86634]	GO:0000122(negative regulation of transcription by RNA polymerase II);GO:0001701(in utero embryonic development);GO:0001964(startle response);GO:0002039(p53 binding);GO:0003677(DNA binding);GO:0003678(DNA helicase activity);GO:0003682(chromatin binding);GO:0005515(protein binding);GO:0005524(ATP binding);GO:0005634(nucleus);GO:0005654(nucleoplasm);GO:0007420(brain development);GO:0008013(beta-cat…	04310(Wnt signaling pathway)	EC:3.6.4.12
circRNA2672	0	0	5410.02		0.0681633	no	X	125273344	125275441	-	3	circRNA	ENSSSCT00000084323	SMIM9	X:125259944-125273343|X:125275441-125287966	small integral membrane protein 9 [Source:HGNC Symbol;Acc:HGNC:41915]	GO:0016020(membrane);GO:0016021(integral component of membrane)	NA	NA
circRNA2391	0	0	5390.02		0.0716371	no	chr3	110406292	110418342	-	2	circRNA	ENSSSCT00000009342	SPDYA	chr3:110397949-110406291|chr3:110418342-110421903	speedy/RINGO cell cycle regulator family member A [Source:VGNC Symbol;Acc:VGNC:93396]	GO:0000082(G1/S transition of mitotic cell cycle);GO:0005634(nucleus);GO:0005654(nucleoplasm);GO:0006974(cellular response to DNA damage stimulus);GO:0008284(positive regulation of cell population proliferation);GO:0019901(protein kinase binding);GO:0030295(protein kinase activator activity);GO:0032147(activation of protein kinase activity);GO:0045860(positive regulation of protein kinase activit…	04114(Oocyte meiosis);04914(Progesterone-mediated oocyte maturation)	NA
circRNA2508	0	0	5380.02		0.0713298	no	chr8	68022433	68074096	+	6	circRNA	ENSSSCT00000009797	SLC4A4	chr8:68000516-68022432|chr8:68074096-68088832	solute carrier family 4 member 4 [Source:VGNC Symbol;Acc:VGNC:93133]	GO:0005452(inorganic anion exchanger activity);GO:0005886(plasma membrane);GO:0006814(sodium ion transport);GO:0006820(anion transport);GO:0008509(anion transmembrane transporter activity);GO:0008510(sodium:bicarbonate symporter activity);GO:0009986(cell surface);GO:0015293(symporter activity);GO:0015701(bicarbonate transport);GO:0016020(membrane);GO:0016021(integral component of membrane);GO:001…	04964(Proximal tubule bicarbonate reclamation);04972(Pancreatic secretion);04976(Bile secretion)	NA
circRNA444	509.081	575.821	0		0.113179	no	chr10	16499157	16522506	-	3	circRNA	ENSSSCT00000045011	AKT3	chr10:16490623-16499156|chr10:16522506-16541737	AKT serine/threonine kinase 3 [Source:VGNC Symbol;Acc:VGNC:96306]	GO:0000002(mitochondrial genome maintenance);GO:0001938(positive regulation of endothelial cell proliferation);GO:0004672(protein kinase activity);GO:0004674(protein serine/threonine kinase activity);GO:0005524(ATP binding);GO:0006468(protein phosphorylation);GO:0007165(signal transduction);GO:0032008(positive regulation of TOR signaling);GO:0035556(intracellular signal transduction);GO:0043536(p…	01521(EGFR tyrosine kinase inhibitor resistance);01522(Endocrine resistance);01524(Platinum drug resistance);04010(MAPK signaling pathway);04012(ErbB signaling pathway);04014(Ras signaling pathway);04015(Rap1 signaling pathway);04022(cGMP-PKG signaling pathway);04024(cAMP signaling pathway);04062(Chemokine signaling pathway);04066(HIF-1 signaling pathway);04068(FoxO signaling pathway);04071(Sphin…	EC:2.7.11.1
circRNA2348	0	0	5340.02		0.0713347	no	chr4	3115414	3137676	+	3	circRNA	ENSSSCT00000006514	TRAPPC9	chr4:3108436-3115413|chr4:3137676-3163790	trafficking protein particle complex 9 [Source:VGNC Symbol;Acc:VGNC:94380]	GO:0005737(cytoplasm);GO:0021987(cerebral cortex development);GO:0030008(TRAPP complex);GO:0030182(neuron differentiation);GO:0051092(positive regulation of NF-kappaB transcription factor activity)	NA	NA
circRNA277	127.442	571.247	1000		0.825615	no	chr1	261142021	261155614	+	6	circRNA	ENSSSCT00000057613	ENSSSCG00000032297	chr1:261133734-261142020|chr1:261155614-261163692	NA	GO:0005515(protein binding);GO:0005815(microtubule organizing center);GO:0008092(cytoskeletal protein binding);GO:0051493(regulation of cytoskeleton organization)	NA	NA
circRNA2297	0	0	5333.58		0.00484328	yes	chr6	684771	692304	-	3	circRNA	ENSSSCT00000058136	ACSF3	chr6:672050-684770|chr6:692304-700143	acyl-CoA synthetase family member 3 [Source:VGNC Symbol;Acc:VGNC:85032]	GO:0005739(mitochondrion);GO:0006631(fatty acid metabolic process);GO:0006633(fatty acid biosynthetic process);GO:0016878(acid-thiol ligase activity);GO:0031957(very long-chain fatty acid-CoA ligase activity);GO:0090409(malonyl-CoA synthetase activity);GO:0090410(malonate catabolic process)	00280(Valine, leucine and isoleucine degradation)	NA
circRNA2329	0	0	5293.96		0.00353231	yes	chr5	3717600	3729566	-	3	circRNA	ENSSSCT00000070263	ATXN10	chr5:3664354-3717599|chr5:3729566-3739280	ataxin 10 [Source:VGNC Symbol;Acc:VGNC:85688]	GO:0005737(cytoplasm);GO:0005829(cytosol);GO:0005886(plasma membrane);GO:0007399(nervous system development);GO:0030425(dendrite);GO:0031175(neuron projection development);GO:0043025(neuronal cell body);GO:0048471(perinuclear region of cytoplasm);GO:0060271(cilium assembly)	NA	NA
circRNA2670	0	0	5230.02		0.0743446	no	X	61619582	61651015	-	5	circRNA	ENSSSCT00000087247	ATRX	X:61591534-61619581|X:61651015-61667487	ATRX chromatin remodeler [Source:VGNC Symbol;Acc:VGNC:85686]	GO:0003682(chromatin binding);GO:0005524(ATP binding);GO:0005654(nucleoplasm);GO:0006334(nucleosome assembly);GO:0006336(DNA replication-independent nucleosome assembly);GO:0006338(chromatin remodeling);GO:0015616(DNA translocase activity);GO:0016604(nuclear body);GO:0035064(methylated histone binding);GO:0042393(histone binding);GO:0045944(positive regulation of transcription by RNA polymerase I…	NA	EC:3.6.4.12
circRNA2062	0	110.355	2630.01	532	0.32398	no	chr5	88979576	89023536	-	7	circRNA	ENSSSCT00000036241	PLXNC1	chr5:88967122-88979575|chr5:89023536-89054666	plexin C1 [Source:VGNC Symbol;Acc:VGNC:91584]	GO:0005515(protein binding);GO:0007165(signal transduction);GO:0017154(semaphorin receptor activity);GO:0071526(semaphorin-plexin signaling pathway)	04360(Axon guidance)	NA
circRNA1800	0	5.81638	5160.02		0.0781411	no	chr5	83946802	83973255	+	4	circRNA	ENSSSCT00000028017	UHRF1BP1L	chr5:83935991-83946801|chr5:83973255-83981204	UHRF1 binding protein 1 like [Source:VGNC Symbol;Acc:VGNC:94691]	GO:0005769(early endosome);GO:0005829(cytosol);GO:0042803(protein homodimerization activity);GO:0062069(GARP complex binding)	NA	NA
circRNA604	15.3492	135.299	2076.38		0.357395	no	chr7	54871403	54875452	+	2	circRNA	ENSSSCT00000051989	FANCI	chr7:54870513-54871402|chr7:54875452-54876064	FA complementation group I [Source:VGNC Symbol;Acc:VGNC:88006]	GO:0005654(nucleoplasm);GO:0005737(cytoplasm);GO:0005829(cytosol);GO:0006281(DNA repair);GO:0031398(positive regulation of protein ubiquitination);GO:0070182(DNA polymerase binding)	03460(Fanconi anemia pathway)	NA
circRNA1384	327.153	564.756	0		0.286742	no	chr15	48271060	48273310	-	4	circRNA	ENSSSCT00000017226	DDHD2	chr15:48255275-48271059|chr15:48273310-48273691	DDHD domain containing 2 [Source:VGNC Symbol;Acc:VGNC:96197]	GO:0004806(triglyceride lipase activity);GO:0005515(protein binding);GO:0005829(cytosol);GO:0007626(locomotory behavior);GO:0008542(visual learning);GO:0016020(membrane);GO:0019433(triglyceride catabolic process);GO:0034389(lipid droplet organization);GO:0034451(centriolar satellite);GO:0046872(metal ion binding);GO:0090141(positive regulation of mitochondrial fission)	NA	NA
circRNA1769	0	12.3078	5110.02		0.0534803	no	chr6	17352018	17362974	-	5	circRNA	ENSSSCT00000033936	NFAT5	chr6:17338519-17352017|chr6:17362974-17379167	nuclear factor of activated T cells 5 [Source:VGNC Symbol;Acc:VGNC:90708]	GO:0000978(RNA polymerase II cis-regulatory region sequence-specific DNA binding);GO:0001228(DNA-binding transcription activator activity, RNA polymerase II-specific);GO:0003677(DNA binding);GO:0003700(DNA-binding transcription factor activity);GO:0005634(nucleus);GO:0005654(nucleoplasm);GO:0005737(cytoplasm);GO:0005829(cytosol);GO:0006355(regulation of transcription, DNA-templated);GO:0006366(tr…	NA	NA
circRNA1636	0	12.2049	5100.28		0.00538758	yes	chr9	136163959	136176358	-	3	circRNA	ENSSSCT00000076622	ZPBP	chr9:136149972-136163958|chr9:136176358-136184245	zona pellucida binding protein [Source:VGNC Symbol;Acc:VGNC:98431]	GO:0005576(extracellular region);GO:0007339(binding of sperm to zona pellucida)	NA	NA
circRNA2588	0	0	5099.35		0.00460683	yes	chr10	65201943	65203703	-	3	circRNA	ENSSSCT00000024774	TASOR2	chr10:65199326-65201942|chr10:65203703-65207124	transcription activation suppressor family member 2 [Source:VGNC Symbol;Acc:VGNC:96008]	GO:0005654(nucleoplasm);GO:0005829(cytosol)	NA	NA
circRNA2526	0	0	5070.02		0.0733857	no	chr13	30624651	30624952	+	1	circRNA	ENSSSCT00000044267	DHX30	chr13:30620329-30624650|chr13:30624952-30625417	DExH-box helicase 30 [Source:VGNC Symbol;Acc:VGNC:87289]	GO:0003676(nucleic acid binding);GO:0003682(chromatin binding);GO:0003723(RNA binding);GO:0003724(RNA helicase activity);GO:0003725(double-stranded RNA binding);GO:0004386(helicase activity);GO:0005524(ATP binding);GO:0005737(cytoplasm);GO:0005739(mitochondrion);GO:0005829(cytosol);GO:0007417(central nervous system development);GO:0035770(ribonucleoprotein granule);GO:0042645(mitochondrial nucleo…	NA	EC:3.6.4.13
circRNA2362	0	0	5056.15		0.00393708	yes	chr4	95578502	95587016	+	2	circRNA	ENSSSCT00000052241	NUP210L	chr4:95574508-95578501|chr4:95587016-95588899	nucleoporin 210 like [Source:VGNC Symbol;Acc:VGNC:90978]	NA	03013(RNA transport)	NA
circRNA2448	0	0	5030.02		0.0817401	no	chr1	169503333	169510104	-	2	circRNA	ENSSSCT00000005491	MYO9A	chr1:169482865-169503332|chr1:169510104-169513192	myosin IXA [Source:VGNC Symbol;Acc:VGNC:103138]	GO:0003774(motor activity);GO:0005096(GTPase activator activity);GO:0005515(protein binding);GO:0005524(ATP binding);GO:0007165(signal transduction);GO:0016459(myosin complex);GO:0034329(cell junction assembly);GO:0035556(intracellular signal transduction);GO:0043547(positive regulation of GTPase activity);GO:0045198(establishment of epithelial cell apical/basal polarity)	NA	NA
circRNA2418	0	0	4980.02		0.0816663	no	chr2	139687335	139706458	-	3	circRNA	ENSSSCT00000015647	KLHL3	chr2:139670997-139687334|chr2:139706458-139718840	kelch like family member 3 [Source:VGNC Symbol;Acc:VGNC:89525]	GO:0005515(protein binding);GO:0005829(cytosol);GO:0006511(ubiquitin-dependent protein catabolic process);GO:0016567(protein ubiquitination);GO:0031463(Cul3-RING ubiquitin ligase complex);GO:0050801(ion homeostasis);GO:0070294(renal sodium ion absorption);GO:0070936(protein K48-linked ubiquitination);GO:0072156(distal tubule morphogenesis);GO:0097602(cullin family protein binding)	NA	NA
circRNA808	69.0715	550.217	0		0.16884	no	chr1	251374854	251449764	-	28	circRNA	ENSSSCT00000065214	SVEP1	chr1:251370210-251374853|chr1:251449764-251455286	sushi, von Willebrand factor type A, EGF and pentraxin domain containing 1 [Source:VGNC Symbol;Acc:VGNC:93642]	GO:0001945(lymph vessel development);GO:0003017(lymph circulation);GO:0003682(chromatin binding);GO:0005509(calcium ion binding);GO:0005615(extracellular space);GO:0005634(nucleus);GO:0005737(cytoplasm);GO:0008544(epidermis development);GO:0010467(gene expression);GO:0036303(lymph vessel morphogenesis);GO:0048014(Tie signaling pathway);GO:0120193(tight junction organization)	NA	NA
circRNA2069	0	12.9829	4950.02		0.110172	no	chr4	94405984	94438667	+	5	circRNA	ENSSSCT00000007128	ASH1L	chr4:94391746-94405983|chr4:94438667-94446189	ASH1 like histone lysine methyltransferase [Source:VGNC Symbol;Acc:VGNC:85577]	GO:0001501(skeletal system development);GO:0002674(negative regulation of acute inflammatory response);GO:0003677(DNA binding);GO:0003682(chromatin binding);GO:0005515(protein binding);GO:0005634(nucleus);GO:0005654(nucleoplasm);GO:0005794(Golgi apparatus);GO:0007338(single fertilization);GO:0009791(post-embryonic development);GO:0010468(regulation of gene expression);GO:0018024(histone-lysine N-…	00310(Lysine degradation)	EC:2.1.1.43
circRNA2283	0	0	4920.02		0.0856171	no	chr7	58137959	58140971	+	2	circRNA	ENSSSCT00000002103	PTPN9	chr7:58123585-58137958|chr7:58140971-58146864	protein tyrosine phosphatase non-receptor type 9 [Source:VGNC Symbol;Acc:VGNC:91983]	GO:0004725(protein tyrosine phosphatase activity);GO:0005737(cytoplasm);GO:0006470(protein dephosphorylation);GO:0010977(negative regulation of neuron projection development);GO:0016311(dephosphorylation);GO:0016791(phosphatase activity);GO:0035335(peptidyl-tyrosine dephosphorylation);GO:0044306(neuron projection terminus);GO:1903078(positive regulation of protein localization to plasma membrane)	NA	EC:3.1.3.48
circRNA1988	0	98.8784	1160		0.411827	no	chr14	33019297	33029224	+	3	circRNA	ENSSSCT00000010783	CIT	chr14:33011124-33019296|chr14:33029224-33042910	citron rho-interacting serine/threonine kinase [Source:VGNC Symbol;Acc:VGNC:86710]	GO:0000281(mitotic cytokinesis);GO:0001223(transcription coactivator binding);GO:0004672(protein kinase activity);GO:0004674(protein serine/threonine kinase activity);GO:0005524(ATP binding);GO:0005829(cytosol);GO:0006468(protein phosphorylation);GO:0019901(protein kinase binding);GO:0030165(PDZ domain binding);GO:0030291(protein serine/threonine kinase inhibitor activity);GO:0032467(positive reg…	NA	EC:2.7.11.1
circRNA2457	0	0	4898.78		0.0124494	yes	chr1	236206071	236209170	+	4	circRNA	ENSSSCT00000005845	ENSSSCG00000005307	chr1:236199898-236206070|chr1:236209170-236211791	NA	GO:0000166(nucleotide binding);GO:0000287(magnesium ion binding);GO:0001669(acrosomal vesicle);GO:0005524(ATP binding);GO:0007030(Golgi organization);GO:0015914(phospholipid transport);GO:0016020(membrane);GO:0016021(integral component of membrane);GO:0090555(phosphatidylethanolamine flippase activity);GO:0140326(ATPase-coupled intramembrane lipid transporter activity);GO:0140345(phosphatidylchol…	NA	EC:7.6.2.1
circRNA2191	0	6.49144	4874.99		0.0101476	yes	chr13	202972716	202976234	+	3	circRNA	ENSSSCT00000049735	GET1	chr13:202962841-202972715|chr13:202976234-202977453	guided entry of tail-anchored proteins factor 1 [Source:NCBI gene (formerly Entrezgene);Acc:100625465]	GO:0043529(GET complex);GO:0045048(protein insertion into ER membrane);GO:0050821(protein stabilization);GO:0071816(tail-anchored membrane protein insertion into ER membrane)	NA	NA
circRNA2746	0	0	4821.05		1	no	chr4	2484106	2484734	+	1	circRNA	ENSSSCT00000006510	SLC45A4	chr4:2472304-2484105|chr4:2484734-2510909	solute carrier family 45 member 4 [Source:VGNC Symbol;Acc:VGNC:93125]	GO:0008506(sucrose:proton symporter activity);GO:0015770(sucrose transport);GO:0022857(transmembrane transporter activity);GO:0055085(transmembrane transport)	NA	NA
circRNA2462	0	0	4807.12		0.0169721	yes	chr1	270874729	270884307	+	3	circRNA	ENSSSCT00000054304	ABL1	chr1:270763284-270874728|chr1:270884307-270892328	ABL proto-onco 1, non-receptor tyrosine kinase [Source:VGNC Symbol;Acc:VGNC:84984]	GO:0000287(magnesium ion binding);GO:0000400(four-way junction DNA binding);GO:0000405(bubble DNA binding);GO:0001784(phosphotyrosine residue binding);GO:0001843(neural tube closure);GO:0001922(B-1 B cell homeostasis);GO:0001934(positive regulation of protein phosphorylation);GO:0002322(B cell proliferation involved in immune response);GO:0002333(transitional one stage B cell differentiation);GO:…	04012(ErbB signaling pathway);04014(Ras signaling pathway);04110(Cell cycle);04360(Axon guidance);04722(Neurotrophin signaling pathway);05200(Pathways in cancer);05206(MicroRNAs in cancer);05220(Chronic myeloid leukemia);05416(Viral myocarditis)	EC:2.7.10.2
circRNA2673	0	0	4790.3		0.00758231	yes	chr18	1965637	1967623	-	3	circRNA	ENSSSCT00000017873	RNF32	chr18:1962322-1965636|chr18:1967623-1969120	ring finger protein 32 [Source:VGNC Symbol;Acc:VGNC:92388]	GO:0005515(protein binding);GO:0005768(endosome);GO:0005829(cytosol);GO:0016235(aggresome);GO:0016604(nuclear body)	NA	NA
circRNA2464	0	0	4788.78		0.0115183	yes	chr12	435569	448099	-	6	circRNA	ENSSSCT00000018654	TBCD	chr12:422053-435568|chr12:448099-449167	tubulin folding cofactor D [Source:VGNC Symbol;Acc:VGNC:93785]	GO:0000278(mitotic cell cycle);GO:0005096(GTPase activator activity);GO:0005813(centrosome);GO:0006457(protein folding);GO:0007021(tubulin complex assembly);GO:0007023(post-chaperonin tubulin folding pathway);GO:0031115(negative regulation of microtubule polymerization);GO:0048487(beta-tubulin binding);GO:0048667(cell morphogenesis involved in neuron differentiation)	NA	NA
circRNA246	22.4898	58.0152	746.231		0.711349	no	chr1	169551755	169559446	-	4	circRNA	ENSSSCT00000005491	MYO9A	chr1:169549716-169551754|chr1:169559446-169596240	myosin IXA [Source:VGNC Symbol;Acc:VGNC:103138]	GO:0003774(motor activity);GO:0005096(GTPase activator activity);GO:0005515(protein binding);GO:0005524(ATP binding);GO:0007165(signal transduction);GO:0016459(myosin complex);GO:0034329(cell junction assembly);GO:0035556(intracellular signal transduction);GO:0043547(positive regulation of GTPase activity);GO:0045198(establishment of epithelial cell apical/basal polarity)	NA	NA
circRNA2476	0	0	4760.02		0.0865488	no	chr12	42592878	42596350	-	4	circRNA	ENSSSCT00000045827	ZNF207	chr12:42590132-42592877|chr12:42596350-42601076	zinc finger protein 207 [Source:VGNC Symbol;Acc:VGNC:95205]	GO:0000070(mitotic sister chromatid segregation);GO:0000776(kinetochore);GO:0005634(nucleus);GO:0005654(nucleoplasm);GO:0005730(nucleolus);GO:0007094(mitotic spindle assembly checkpoint);GO:0008017(microtubule binding);GO:0008201(heparin binding);GO:0008608(attachment of spindle microtubules to kinetochore);GO:0050821(protein stabilization);GO:0051983(regulation of chromosome segregation);GO:0090…	NA	NA
circRNA2471	0	0	4670.02		0.087175	no	chr12	26770017	26771864	+	3	circRNA	ENSSSCT00000019122	RSAD1	chr12:26769339-26770016|chr12:26771864-26772264	radical S-adenosyl methionine domain containing 1 [Source:VGNC Symbol;Acc:VGNC:92471]	GO:0003824(catalytic activity);GO:0004109(coproporphyrinogen oxidase activity);GO:0005737(cytoplasm);GO:0006779(porphyrin-containing compound biosynthetic process);GO:0020037(heme binding);GO:0051536(iron-sulfur cluster binding);GO:0051539(4 iron, 4 sulfur cluster binding)	NA	NA
circRNA1176	7.60821	0	6840.02		0.0358902	yes	chr2	100395891	100419670	-	3	circRNA	ENSSSCT00000089651	ENSSSCG00000051601	chr2:100380618-100395890|chr2:100419670-100433042	NA	NA	NA	NA
circRNA313	367.333	527.108	0		0.074771	no	chr9	92384248	92397915	+	2	circRNA	ENSSSCT00000037533	CCDC126	chr9:92372295-92384247|chr9:92397915-92417477	coiled-coil domain containing 126 [Source:VGNC Symbol;Acc:VGNC:86253]	NA	NA	NA
circRNA2565	0	0	4630.02		0.0906158	no	chr11	5524053	5546751	+	2	circRNA	ENSSSCT00000010210	PAN3	chr11:5507316-5524052|chr11:5546751-5577246	poly(A) specific ribonuclease subunit PAN3 [Source:HGNC Symbol;Acc:HGNC:29991]	GO:0000289(nuclear-transcribed mRNA poly(A) tail shortening);GO:0003723(RNA binding);GO:0004535(poly(A)-specific ribonuclease activity);GO:0004672(protein kinase activity);GO:0005524(ATP binding);GO:0006397(mRNA processing);GO:0006468(protein phosphorylation);GO:0031251(PAN complex);GO:0046872(metal ion binding)	03018(RNA degradation)	NA
circRNA828	594.569	525.634	0		0.103428	no	chr9	70821197	70835752	+	2	circRNA	ENSSSCT00000016680	CDK14	chr9:70685886-70821196|chr9:70835752-70876462	cyclin dependent kinase 14 [Source:VGNC Symbol;Acc:VGNC:86498]	GO:0000086(G2/M transition of mitotic cell cycle);GO:0000308(cytoplasmic cyclin-dependent protein kinase holoenzyme complex);GO:0004672(protein kinase activity);GO:0004693(cyclin-dependent protein serine/threonine kinase activity);GO:0005524(ATP binding);GO:0005634(nucleus);GO:0005654(nucleoplasm);GO:0005737(cytoplasm);GO:0005829(cytosol);GO:0005886(plasma membrane);GO:0006468(protein phosphoryla…	05202(Transcriptional misregulation in cancer)	EC:2.7.11.22
circRNA2636	0	0	4600.01		0.0824321	no	chr14	11883511	11892147	+	2	circRNA	ENSSSCT00000061037	ELP3	chr14:11880673-11883510|chr14:11892147-11902655	elongator acetyltransferase complex subunit 3 [Source:VGNC Symbol;Acc:VGNC:87664]	GO:0001764(neuron migration);GO:0002098(tRNA wobble uridine modification);GO:0003824(catalytic activity);GO:0005730(nucleolus);GO:0005737(cytoplasm);GO:0005829(cytosol);GO:0006357(regulation of transcription by RNA polymerase II);GO:0007417(central nervous system development);GO:0008080(N-acetyltransferase activity);GO:0008607(phosphorylase kinase regulator activity);GO:0016407(acetyltransferase …	NA	EC:2.3.1.48
circRNA2567	0	0	4555.42		0.00672435	yes	chr11	11160922	11181394	+	6	circRNA	ENSSSCT00000061845	NBEA	chr11:11156716-11160921|chr11:11181394-11208708	neurobeachin [Source:VGNC Symbol;Acc:VGNC:90590]	GO:0005515(protein binding);GO:0005634(nucleus);GO:0005802(trans-Golgi network);GO:0005829(cytosol);GO:0005886(plasma membrane);GO:0008104(protein localization);GO:0012505(endomembrane system);GO:0019901(protein kinase binding);GO:0061484(hematopoietic stem cell homeostasis)	NA	NA
circRNA2344	0	0	4522.02		0.0192227	yes	chr5	80234574	80261504	-	3	circRNA	ENSSSCT00000081587	TXNRD1	chr5:80213889-80234573|chr5:80261504-80287977	thioredoxin reductase 1 [Source:NCBI gene (formerly Entrezgene);Acc:396681]	GO:0001650(fibrillar center);GO:0001707(mesoderm formation);GO:0004791(thioredoxin-disulfide reductase activity);GO:0005634(nucleus);GO:0005654(nucleoplasm);GO:0005737(cytoplasm);GO:0005829(cytosol);GO:0007369(gastrulation);GO:0008283(cell population proliferation);GO:0015035(protein disulfide oxidoreductase activity);GO:0016491(oxidoreductase activity);GO:0016668(oxidoreductase activity, acting …	00450(Selenocompound metabolism);05200(Pathways in cancer);05225(Hepatocellular carcinoma)	EC:1.8.1.9
circRNA2289	0	0	4470.01		0.0987528	no	chr7	90827904	90848269	+	4	circRNA	ENSSSCT00000002545	GPHN	chr7:90821098-90827903|chr7:90848269-90883804	gephyrin [Source:VGNC Symbol;Acc:VGNC:88587]	GO:0006777(Mo-molybdopterin cofactor biosynthetic process);GO:0008940(nitrate reductase activity);GO:0010038(response to metal ion);GO:0030425(dendrite);GO:0032324(molybdopterin cofactor biosynthetic process);GO:0042802(identical protein binding);GO:0043546(molybdopterin cofactor binding);GO:0045211(postsynaptic membrane);GO:0097060(synaptic membrane);GO:0097112(gamma-aminobutyric acid receptor c…	00790(Folate biosynthesis);04727(GABAergic synapse)	EC:2.10.1.1
circRNA2525	0	0	4460.01		0.0911244	no	chr13	29956791	29960782	-	3	circRNA	ENSSSCT00000051013	SETD2	chr13:29953736-29956790|chr13:29960782-29965876	SET domain containing 2, histone lysine methyltransferase [Source:VGNC Symbol;Acc:VGNC:92757]	GO:0001525(angiogenesis);GO:0001570(vasculogenesis);GO:0001763(morphogenesis of a branching structure);GO:0001843(neural tube closure);GO:0005515(protein binding);GO:0005634(nucleus);GO:0005694(chromosome);GO:0006298(mismatch repair);GO:0006355(regulation of transcription, DNA-templated);GO:0006368(transcription elongation from RNA polymerase II promoter);GO:0010452(histone H3-K36 methylation);GO…	00310(Lysine degradation)	EC:2.1.1.43
circRNA2571	0	0	4450.01		0.100525	no	chr11	77243458	77249853	-	3	circRNA	ENSSSCT00000068557	CARS2	chr11:77235266-77243457|chr11:77249853-77252451	cysteinyl-tRNA synthetase 2, mitochondrial [Source:VGNC Symbol;Acc:VGNC:86197]	GO:0000166(nucleotide binding);GO:0004812(aminoacyl-tRNA ligase activity);GO:0004817(cysteine-tRNA ligase activity);GO:0005524(ATP binding);GO:0005737(cytoplasm);GO:0006418(tRNA aminoacylation for protein translation);GO:0006423(cysteinyl-tRNA aminoacylation)	00970(Aminoacyl-tRNA biosynthesis)	EC:6.1.1.16
circRNA851	38.3731	515.34	0		0.12154	no	chr8	27943377	27944426	-	1	circRNA	ENSSSCT00000009593	ARAP2	chr8:27931510-27943376|chr8:27944426-27960098	ArfGAP with RhoGAP domain, ankyrin repeat and PH domain 2 [Source:VGNC Symbol;Acc:VGNC:85440]	GO:0005096(GTPase activator activity);GO:0005515(protein binding);GO:0005547(phosphatidylinositol-3,4,5-trisphosphate binding);GO:0007165(signal transduction);GO:0043547(positive regulation of GTPase activity)	04144(Endocytosis)	NA
circRNA2030	0	6.49144	4447.93		0.108452	no	chr7	66992744	67184460	-	9	circRNA	ENSSSCT00000041802	AKAP6	chr7:66961101-66992743|chr7:67184460-67280597	A-kinase anchoring protein 6 [Source:VGNC Symbol;Acc:VGNC:85221]	GO:0005635(nuclear envelope);GO:0016529(sarcoplasmic reticulum);GO:0031965(nuclear membrane);GO:0034704(calcium channel complex);GO:0044325(ion channel binding);GO:0048471(perinuclear region of cytoplasm);GO:0060306(regulation of membrane repolarization);GO:0071320(cellular response to cAMP);GO:1901381(positive regulation of potassium ion transmembrane transport);GO:1902261(positive regulation of…	NA	NA
circRNA1019	389.546	514.233	4.90942		0.0703467	no	chr18	9400686	9421492	+	6	circRNA	ENSSSCT00000087292	SLC37A3	chr18:9386338-9400685|chr18:9421492-9425941	solute carrier family 37 member 3 [Source:VGNC Symbol;Acc:VGNC:98324]	GO:0016021(integral component of membrane);GO:0022857(transmembrane transporter activity);GO:0030176(integral component of endoplasmic reticulum membrane);GO:0055085(transmembrane transport)	NA	NA
circRNA248	239.891	513.94	0		0.16057	no	chr1	184524174	184528732	-	4	circRNA	ENSSSCT00000005573	DLGAP5	chr1:184517758-184524173|chr1:184528732-184529863	DLG associated protein 5 [Source:VGNC Symbol;Acc:VGNC:87332]	GO:0005634(nucleus);GO:0005739(mitochondrion);GO:0005829(cytosol);GO:0023052(signaling);GO:0031616(spindle pole centrosome);GO:0034451(centriolar satellite)	NA	NA
circRNA1884	0	267.553	530.002		0.37249	no	chr12	35991800	35999542	+	2	circRNA	ENSSSCT00000045181	VMP1	chr12:35960199-35991799|chr12:35999542-36034095	vacuole membrane protein 1 [Source:HGNC Symbol;Acc:HGNC:29559]	GO:0000045(autophagosome assembly);GO:0000407(phagophore assembly site);GO:0005730(nucleolus);GO:0005783(endoplasmic reticulum);GO:0005789(endoplasmic reticulum membrane);GO:0006914(autophagy);GO:0007566(embryo implantation);GO:0016020(membrane);GO:0016021(integral component of membrane);GO:0016240(autophagosome membrane docking);GO:0034329(cell junction assembly);GO:0042953(lipoprotein transport…	NA	NA
circRNA2912	0	0	4423.38		1	no	chr13	72643995	72644521	-	2	circRNA	ENSSSCT00000042159	MCM2	chr13:72642676-72643994|chr13:72644521-72649697	minichromosome maintenance complex component 2 [Source:VGNC Symbol;Acc:VGNC:90073]	GO:0000785(chromatin);GO:0003677(DNA binding);GO:0003688(DNA replication origin binding);GO:0005524(ATP binding);GO:0005634(nucleus);GO:0005654(nucleoplasm);GO:0005664(nuclear origin of replication recognition complex);GO:0005737(cytoplasm);GO:0006260(DNA replication);GO:0006268(DNA unwinding involved in DNA replication);GO:0006270(DNA replication initiation);GO:0006334(nucleosome assembly);GO:00…	03030(DNA replication);04110(Cell cycle)	EC:3.6.4.12
circRNA2612	0	0	4420.01		0.100698	no	chr16	47534359	47535522	+	1	circRNA	ENSSSCT00000018468	MARVELD2	chr16:47533692-47534358|chr16:47535522-47537666	MARVEL domain containing 2 [Source:VGNC Symbol;Acc:VGNC:90029]	GO:0005737(cytoplasm);GO:0005923(bicellular tight junction);GO:0007605(sensory perception of sound);GO:0016020(membrane);GO:0016323(basolateral plasma membrane);GO:0016324(apical plasma membrane);GO:0030054(cell junction);GO:0031410(cytoplasmic vesicle);GO:0033010(paranodal junction);GO:0043220(Schmidt-Lanterman incisure);GO:0045216(cell-cell junction organization);GO:0061028(establishment of end…	04530(Tight junction)	NA
circRNA2295	0	0	4420.01		0.101142	no	chr7	113636604	113639465	-	3	circRNA	ENSSSCT00000085315	ENSSSCG00000002446	chr7:113635913-113636603|chr7:113639465-113639815	ataxin 3 [Source:NCBI gene (formerly Entrezgene);Acc:100144422]	GO:0004843(thiol-dependent ubiquitin-specific protease activity);GO:0005634(nucleus);GO:0005737(cytoplasm);GO:0005759(mitochondrial matrix);GO:0006511(ubiquitin-dependent protein catabolic process);GO:0006515(protein quality control for misfolded or incompletely synthesized proteins);GO:0010810(regulation of cell-substrate adhesion);GO:0016579(protein deubiquitination);GO:0031625(ubiquitin protei…	04141(Protein processing in endoplasmic reticulum)	NA
circRNA2804	0	0	4408.65		1	no	chr2	136911402	136920524	+	4	circRNA	ENSSSCT00000048923	SEC24A	chr2:136909283-136911401|chr2:136920524-136926244	SEC24 homolog A, COPII coat complex component [Source:VGNC Symbol;Acc:VGNC:92676]	GO:0006886(intracellular protein transport);GO:0006888(endoplasmic reticulum to Golgi vesicle-mediated transport);GO:0008270(zinc ion binding);GO:0030127(COPII vesicle coat);GO:0090110(COPII-coated vesicle cargo loading)	04141(Protein processing in endoplasmic reticulum)	NA
circRNA2425	0	0	4390.01		0.102638	no	chr1	14674475	14678459	-	2	circRNA	ENSSSCT00000042096	CCDC170	chr1:14662345-14674474|chr1:14678459-14684255	coiled-coil domain containing 170 [Source:VGNC Symbol;Acc:VGNC:86271]	GO:0000226(microtubule cytoskeleton organization);GO:0005794(Golgi apparatus);GO:0008017(microtubule binding);GO:0036064(ciliary basal body)	NA	NA
circRNA3010	0	0	4374.29		1	no	chr14	115138452	115165169	-	8	circRNA	ENSSSCT00000023381	CFAP43	chr14:115133571-115138451|chr14:115165169-115172308	cilia and flagella associated protein 43 [Source:HGNC Symbol;Acc:HGNC:26684]	GO:0003356(regulation of cilium beat frequency);GO:0005515(protein binding);GO:0005930(axoneme);GO:0007288(sperm axoneme assembly);GO:0007420(brain development);GO:0030317(flagellated sperm motility);GO:0044458(motile cilium assembly);GO:0090660(cerebrospinal fluid circulation);GO:0097729(9+2 motile cilium);GO:0120197(mucociliary clearance)	NA	NA
circRNA2874	0	0	4339.92		1	no	chr9	107064877	107232597	-	9	circRNA	ENSSSCT00000049803	COG5	chr9:107035544-107064876|chr9:107232597-107253229	component of oligomeric golgi complex 5 [Source:VGNC Symbol;Acc:VGNC:86857]	GO:0005654(nucleoplasm);GO:0005794(Golgi apparatus);GO:0006891(intra-Golgi vesicle-mediated transport);GO:0017119(Golgi transport complex);GO:0048219(inter-Golgi cisterna vesicle-mediated transport)	NA	NA
circRNA2436	0	0	4280.01		0.108475	no	chr1	106260487	106302418	+	2	circRNA	ENSSSCT00000024820	WDR7	chr1:106203227-106260486|chr1:106302418-106314172	WD repeat domain 7 [Source:VGNC Symbol;Acc:VGNC:94936]	GO:0005515(protein binding)	NA	NA
circRNA738	391.339	500.208	0		0.156937	no	chr2	89368001	89413823	+	5	circRNA	ENSSSCT00000090624	MSH3	chr2:89360985-89368000|chr2:89413823-89434597	mutS homolog 3 [Source:VGNC Symbol;Acc:VGNC:90419]	GO:0003697(single-stranded DNA binding);GO:0005524(ATP binding);GO:0005634(nucleus);GO:0006281(DNA repair);GO:0006298(mismatch repair);GO:0019899(enzyme binding);GO:0030983(mismatched DNA binding);GO:0032139(dinucleotide insertion or deletion binding);GO:0032142(single guanine insertion binding);GO:0032181(dinucleotide repeat insertion binding);GO:0032302(MutSbeta complex);GO:0043570(maintenance …	01524(Platinum drug resistance);03430(Mismatch repair);05200(Pathways in cancer);05210(Colorectal cancer)	NA
circRNA2611	0	0	4260.01		0.109045	no	chr16	43809077	43832197	-	2	circRNA	ENSSSCT00000075173	ADAMTS6	chr16:43799043-43809076|chr16:43832197-43840640	ADAM metallopeptidase with thrombospondin type 1 motif 6 [Source:VGNC Symbol;Acc:VGNC:85086]	GO:0001822(kidney development);GO:0003279(cardiac septum development);GO:0004222(metalloendopeptidase activity);GO:0006508(proteolysis);GO:0007507(heart development);GO:0008237(metallopeptidase activity);GO:0035904(aorta development);GO:0060976(coronary vasculature development)	NA	NA
circRNA2099	0	64.9144	363.297		0.618309	no	chr2	87254645	87264182	+	4	circRNA	ENSSSCT00000075049	SCAMP1	chr2:87211027-87254644|chr2:87264182-87282761	secretory carrier membrane protein 1 [Source:VGNC Symbol;Acc:VGNC:92605]	GO:0005802(trans-Golgi network);GO:0006887(exocytosis);GO:0015031(protein transport);GO:0016021(integral component of membrane);GO:0030659(cytoplasmic vesicle membrane);GO:0030672(synaptic vesicle membrane);GO:0042589(zymogen granule membrane);GO:0045202(synapse);GO:0055038(recycling endosome membrane)	NA	NA
circRNA146	1313.78	493.35	0		0.0675593	no	chr3	96116880	96147419	+	9	circRNA	ENSSSCT00000009250	PREPL	chr3:96094392-96116879|chr3:96147419-96154835	prolyl endopeptidase like [Source:VGNC Symbol;Acc:VGNC:91790]	GO:0004252(serine-type endopeptidase activity);GO:0005794(Golgi apparatus);GO:0005802(trans-Golgi network);GO:0005856(cytoskeleton);GO:0006508(proteolysis);GO:0008233(peptidase activity);GO:0008236(serine-type peptidase activity);GO:0042147(retrograde transport, endosome to Golgi);GO:0043001(Golgi to plasma membrane protein transport);GO:2000300(regulation of synaptic vesicle exocytosis)	NA	NA
circRNA198	608.45	493.35	0		0.107492	no	chr2	141051820	141058934	-	2	circRNA	ENSSSCT00000015670	SIL1	chr2:140964502-141051819|chr2:141058934-141117974	SIL1 nucleotide exchange factor [Source:VGNC Symbol;Acc:VGNC:92875]	GO:0000774(adenyl-nucleotide exchange factor activity);GO:0005783(endoplasmic reticulum)	04141(Protein processing in endoplasmic reticulum)	NA
circRNA2577	0	0	4240.01		0.110097	no	chr10	24757287	24799565	-	19	circRNA	ENSSSCT00000011960	KDM5B	chr10:24751733-24757286|chr10:24799565-24831183	lysine demethylase 5B [Source:VGNC Symbol;Acc:VGNC:95870]	GO:0003677(DNA binding);GO:0003714(transcription corepressor activity);GO:0005634(nucleus);GO:0005654(nucleoplasm);GO:0005829(cytosol);GO:0007338(single fertilization);GO:0008270(zinc ion binding);GO:0009791(post-embryonic development);GO:0010628(positive regulation of gene expression);GO:0032453(histone demethylase activity (H3-K4 specific));GO:0033601(positive regulation of mammary gland epithe…	NA	NA
circRNA1419	372.802	489.251	0		0.176295	no	chr14	75008341	75081062	-	7	circRNA	ENSSSCT00000022544	ASCC1	chr14:75001694-75008340|chr14:75081062-75082165	activating signal cointegrator 1 complex subunit 1 [Source:VGNC Symbol;Acc:VGNC:85569]	GO:0003676(nucleic acid binding);GO:0003723(RNA binding);GO:0005634(nucleus);GO:0005667(transcription regulator complex);GO:0006355(regulation of transcription, DNA-templated);GO:0031594(neuromuscular junction)	NA	NA
circRNA175	427.529	488.576	0		0.143177	no	chr2	38489637	38556983	-	8	circRNA	ENSSSCT00000045116	NELL1	chr2:38303218-38489636|chr2:38556983-38604227	neural EGFL like 1 [Source:VGNC Symbol;Acc:VGNC:90683]	GO:0005509(calcium ion binding);GO:0005515(protein binding);GO:0005635(nuclear envelope);GO:0005737(cytoplasm);GO:0010468(regulation of gene expression);GO:0030501(positive regulation of bone mineralization);GO:0033689(negative regulation of osteoblast proliferation);GO:0045669(positive regulation of osteoblast differentiation);GO:0048471(perinuclear region of cytoplasm);GO:1903363(negative regul…	NA	NA
circRNA1659	0	171.505	216.014		0.427337	no	chr13	75615215	75616395	+	2	circRNA	ENSSSCT00000024754	CEP63	chr13:75605852-75615214|chr13:75616395-75644239	centrosomal protein 63 [Source:VGNC Symbol;Acc:VGNC:86574]	NA	NA	NA
circRNA2313	0	0	4240.01		0.110981	no	chr6	96791643	96821888	+	4	circRNA	ENSSSCT00000037105	PTPN2	chr6:96770432-96791642|chr6:96821888-96830162	protein tyrosine phosphatase non-receptor type 2 [Source:VGNC Symbol;Acc:VGNC:98545]	GO:0000122(negative regulation of transcription by RNA polymerase II);GO:0004725(protein tyrosine phosphatase activity);GO:0005178(integrin binding);GO:0005634(nucleus);GO:0005654(nucleoplasm);GO:0005783(endoplasmic reticulum);GO:0005793(endoplasmic reticulum-Golgi intermediate compartment);GO:0005829(cytosol);GO:0005886(plasma membrane);GO:0006470(protein dephosphorylation);GO:0008285(negative r…	04630(Jak-STAT signaling pathway)	EC:3.1.3.48
circRNA785	30.6984	486.183	446.757		0.679928	no	chr1	129651197	129662208	-	8	circRNA	ENSSSCT00000050299	MGA	chr1:129629776-129651196|chr1:129662208-129687075	MAX dimerization protein MGA [Source:VGNC Symbol;Acc:VGNC:90195]	GO:0003700(DNA-binding transcription factor activity);GO:0005634(nucleus);GO:0006355(regulation of transcription, DNA-templated);GO:0046983(protein dimerization activity);GO:0071339(MLL1 complex)	NA	NA
circRNA589	228.023	485.64	0		0.171543	no	chr18	44885414	44903054	-	4	circRNA	ENSSSCT00000036364	TAX1BP1	chr18:44873626-44885413|chr18:44903054-44909729	Tax1 binding protein 1 [Source:VGNC Symbol;Acc:VGNC:93754]	GO:0019900(kinase binding);GO:0032088(negative regulation of NF-kappaB transcription factor activity)	04137(Mitophagy - animal)	NA
circRNA297	271.259	485.213	2760.01		0.884904	no	chr9	17351072	17398149	+	8	circRNA	ENSSSCT00000050097	ANKRD42	chr9:17350059-17351071|chr9:17398149-17405982	ankyrin repeat domain 42 [Source:HGNC Symbol;Acc:HGNC:26752]	GO:0005515(protein binding);GO:0005634(nucleus);GO:0051059(NF-kappaB binding);GO:0051091(positive regulation of DNA-binding transcription factor activity);GO:0051092(positive regulation of NF-kappaB transcription factor activity);GO:1900017(positive regulation of cytokine production involved in inflammatory response)	NA	NA
circRNA2317	0	0	4200.01		0.113022	no	chr6	115529520	115574834	-	7	circRNA	ENSSSCT00000085177	ENSSSCG00000025005	chr6:115529019-115529519|chr6:115574834-115592098	beta-1,4-galactosyltransferase 6 [Source:VGNC Symbol;Acc:VGNC:85734]	GO:0005975(carbohydrate metabolic process);GO:0008489(UDP-galactose:glucosylceramide beta-1,4-galactosyltransferase activity);GO:0010706(ganglioside biosynthetic process via lactosylceramide);GO:0016757(transferase activity, transferring glycosyl groups);GO:0021955(central nervous system neuron axonogenesis);GO:0022010(central nervous system myelination);GO:0042551(neuron maturation)	00600(Sphingolipid metabolism)	EC:2.4.1.274
circRNA2624	0	0	4124.92		0.0424182	yes	chr15	111409861	111418998	+	3	circRNA	ENSSSCT00000038596	PIKFYVE	chr15:111408408-111409860|chr15:111418998-111419692	phosphoinositide kinase, FYVE-type zinc finger containing [Source:VGNC Symbol;Acc:VGNC:96023]	GO:0000285(1-phosphatidylinositol-3-phosphate 5-kinase activity);GO:0004674(protein serine/threonine kinase activity);GO:0005524(ATP binding);GO:0005829(cytosol);GO:0005911(cell-cell junction);GO:0006612(protein targeting to membrane);GO:0008270(zinc ion binding);GO:0010008(endosome membrane);GO:0012506(vesicle membrane);GO:0016301(kinase activity);GO:0016307(phosphatidylinositol phosphate kinase…	00562(Inositol phosphate metabolism);04070(Phosphatidylinositol signaling system);04145(Phagosome);04810(Regulation of actin cytoskeleton)	EC:2.7.1.150
circRNA1647	0	5.71342	4090.01		0.113732	no	chr13	13956739	13957401	-	2	circRNA	ENSSSCT00000063494	SLC4A7	chr13:13953931-13956738|chr13:13957401-13959844	solute carrier family 4 member 7 [Source:VGNC Symbol;Acc:VGNC:93135]	GO:0005452(inorganic anion exchanger activity);GO:0006820(anion transport);GO:0008509(anion transmembrane transporter activity);GO:0016020(membrane);GO:0016021(integral component of membrane)	NA	NA
circRNA766	15.3492	497.067	120		0.342389	no	chr1	87134227	87153004	+	3	circRNA	ENSSSCT00000004941	PHIP	chr1:87117836-87134226|chr1:87153004-87169273	pleckstrin homology domain interacting protein [Source:VGNC Symbol;Acc:VGNC:91392]	GO:0005158(insulin receptor binding);GO:0005515(protein binding);GO:0007010(cytoskeleton organization);GO:0008286(insulin receptor signaling pathway);GO:0022604(regulation of cell morphogenesis);GO:0045944(positive regulation of transcription by RNA polymerase II);GO:0070577(lysine-acetylated histone binding);GO:2001237(negative regulation of extrinsic apoptotic signaling pathway)	NA	NA
circRNA1560	0	5.71342	4090.01		0.11397	no	chr2	140395348	140396457	+	2	circRNA	ENSSSCT00000015658	ENSSSCG00000014331	chr2:140390863-140395347|chr2:140396457-140399851	lysine demethylase 3B [Source:VGNC Symbol;Acc:VGNC:89412]	NA	04714(Thermogenesis)	NA
circRNA2758	0	0	4079.72		1	no	chr4	90238894	90253801	+	5	circRNA	ENSSSCT00000057745	DCAF8	chr4:90237705-90238893|chr4:90253801-90255711	DDB1 and CUL4 associated factor 8 [Source:NCBI gene (formerly Entrezgene);Acc:100153655]	GO:0005515(protein binding);GO:0005634(nucleus);GO:0005654(nucleoplasm);GO:0005737(cytoplasm);GO:0005739(mitochondrion);GO:0005829(cytosol);GO:0080008(Cul4-RING E3 ubiquitin ligase complex)	NA	NA
circRNA2898	0	0	4079.72		1	no	chr8	134920555	134932288	-	3	circRNA	ENSSSCT00000041282	GPAT3	chr8:134918880-134920554|chr8:134932288-134941335	glycerol-3-phosphate acyltransferase 3 [Source:VGNC Symbol;Acc:VGNC:88572]	GO:0003841(1-acylglycerol-3-phosphate O-acyltransferase activity);GO:0004366(glycerol-3-phosphate O-acyltransferase activity);GO:0005783(endoplasmic reticulum);GO:0005789(endoplasmic reticulum membrane);GO:0006072(glycerol-3-phosphate metabolic process);GO:0008654(phospholipid biosynthetic process);GO:0016746(transferase activity, transferring acyl groups);GO:0019432(triglyceride biosynthetic pro…	00561(Glycerolipid metabolism);00564(Glycerophospholipid metabolism)	EC:2.3.1.15
circRNA2423	0	0	4064.68		0.0119088	yes	chr2	149811999	149813799	-	2	circRNA	ENSSSCT00000038984	HTR4	chr2:149799967-149811998|chr2:149813799-149884701	5-hydroxytryptamine receptor 4 [Source:VGNC Symbol;Acc:VGNC:89002]	GO:0004930(G protein-coupled receptor activity);GO:0004993(G protein-coupled serotonin receptor activity);GO:0005737(cytoplasm);GO:0005768(endosome);GO:0005886(plasma membrane);GO:0005887(integral component of plasma membrane);GO:0007165(signal transduction);GO:0007186(G protein-coupled receptor signaling pathway);GO:0007268(chemical synaptic transmission);GO:0016020(membrane);GO:0016021(integral…	04020(Calcium signaling pathway);04024(cAMP signaling pathway);04080(Neuroactive ligand-receptor interaction);04726(Serotonergic synapse)	NA
circRNA2054	0	6.49144	3981.54		0.12084	no	chr5	21986592	21987400	-	2	circRNA	ENSSSCT00000033906	ENSSSCG00000000405	chr5:21985010-21986591|chr5:21987400-21989123	NA	GO:0005524(ATP binding);GO:0015986(ATP synthesis coupled proton transport);GO:0045261(proton-transporting ATP synthase complex, catalytic core F(1));GO:0046034(ATP metabolic process);GO:0046933(proton-transporting ATP synthase activity, rotational mechanism);GO:1902600(proton transmembrane transport)	00190(Oxidative phosphorylation);04714(Thermogenesis);05010(Alzheimer disease);05012(Parkinson disease);05016(Huntington disease)	EC:7.1.2.2
circRNA494	389.823	474.214	3350.01		0.98557	no	chr15	66664434	66683291	+	5	circRNA	ENSSSCT00000052594	MARCHF7	chr15:66656188-66664433|chr15:66683291-66690007	membrane associated ring-CH-type finger 7 [Source:VGNC Symbol;Acc:VGNC:95849]	GO:0002643(regulation of tolerance induction);GO:0005634(nucleus);GO:0005829(cytosol);GO:0005886(plasma membrane);GO:0006513(protein monoubiquitination);GO:0008270(zinc ion binding);GO:0008284(positive regulation of cell population proliferation);GO:0019899(enzyme binding);GO:0031624(ubiquitin conjugating enzyme binding);GO:0042130(negative regulation of T cell proliferation);GO:0043130(ubiquitin…	NA	EC:2.3.2.27
circRNA2570	0	0	3980.01		0.12083	no	chr11	45034287	45035369	+	2	circRNA	ENSSSCT00000029882	BORA	chr11:45033606-45034286|chr11:45035369-45037945	BORA aurora kinase A activator [Source:VGNC Symbol;Acc:VGNC:85861]	GO:0007088(regulation of mitotic nuclear division);GO:0019901(protein kinase binding);GO:0032880(regulation of protein localization);GO:0060236(regulation of mitotic spindle organization);GO:0072687(meiotic spindle)	NA	NA
circRNA2907	0	0	3971.72		1	no	chr13	39176963	39244119	-	24	circRNA	ENSSSCT00000029028	DNAH12	chr13:39168048-39176962|chr13:39244119-39248259	dynein axonemal heavy chain 12 [Source:HGNC Symbol;Acc:HGNC:2943]	GO:0005524(ATP binding);GO:0007018(microtubule-based movement);GO:0008569(ATP-dependent microtubule motor activity, minus-end-directed);GO:0030286(dynein complex)	05016(Huntington disease)	NA
circRNA894	368.315	471.126	800.003		0.847345	no	chr13	146536965	146557494	+	3	circRNA	ENSSSCT00000029357	CFAP44	chr13:146528440-146536964|chr13:146557494-146566540	cilia and flagella associated protein 44 [Source:HGNC Symbol;Acc:HGNC:25631]	GO:0000226(microtubule cytoskeleton organization);GO:0005515(protein binding);GO:0007288(sperm axoneme assembly);GO:0008233(peptidase activity);GO:0030317(flagellated sperm motility)	NA	NA
circRNA1843	0	5.81638	3961.9		0.120652	no	chr3	111551561	111555510	-	5	circRNA	ENSSSCT00000078433	GPN1	chr3:111550014-111551560|chr3:111555510-111559457	GPN-loop GTPase 1 [Source:VGNC Symbol;Acc:VGNC:88591]	GO:0003924(GTPase activity);GO:0005654(nucleoplasm);GO:0005739(mitochondrion);GO:0005829(cytosol)	NA	NA
circRNA2884	0	0	3961.9		1	no	chr8	29513969	29572965	+	6	circRNA	ENSSSCT00000023939	TBC1D1	chr8:29512533-29513968|chr8:29572965-29580381	TBC1 domain family member 1 [Source:VGNC Symbol;Acc:VGNC:93758]	NA	04152(AMPK signaling pathway)	NA
circRNA2103	0	19.4743	3922.06		0.0426086	yes	chr2	151068704	151069641	+	2	circRNA	ENSSSCT00000015786	HMGXB3	chr2:151065003-151068703|chr2:151069641-151091930	HMG-box containing 3 [Source:VGNC Symbol;Acc:VGNC:88910]	NA	NA	NA
circRNA2343	0	0	3921.34		0.0116109	yes	chr5	80209663	80234683	-	4	circRNA	ENSSSCT00000074845	TXNRD1	chr5:80201984-80209662|chr5:80234683-80236051	thioredoxin reductase 1 [Source:NCBI gene (formerly Entrezgene);Acc:396681]	GO:0001650(fibrillar center);GO:0001707(mesoderm formation);GO:0004791(thioredoxin-disulfide reductase activity);GO:0005634(nucleus);GO:0005654(nucleoplasm);GO:0005737(cytoplasm);GO:0005829(cytosol);GO:0007369(gastrulation);GO:0008283(cell population proliferation);GO:0015035(protein disulfide oxidoreductase activity);GO:0016491(oxidoreductase activity);GO:0016668(oxidoreductase activity, acting …	00450(Selenocompound metabolism);05200(Pathways in cancer);05225(Hepatocellular carcinoma)	EC:1.8.1.9
circRNA1065	7.60821	267.553	68.7318		0.580191	no	chr6	67494481	67503364	-	3	circRNA	ENSSSCT00000003755	DNAJC11	chr6:67477648-67494480|chr6:67503364-67529817	DnaJ heat shock protein family (Hsp40) member C11 [Source:VGNC Symbol;Acc:VGNC:96622]	GO:0001401(SAM complex);GO:0005654(nucleoplasm);GO:0005739(mitochondrion);GO:0016607(nuclear speck);GO:0061617(MICOS complex)	NA	NA
circRNA1110	121.731	460.892	0		0.363496	no	chr4	34835874	34850285	+	7	circRNA	ENSSSCT00000087856	RRM2B	chr4:34835742-34835873|chr4:34850285-34856126	ribonucleotide reductase regulatory TP53 inducible subunit M2B [Source:VGNC Symbol;Acc:VGNC:92462]	GO:0001822(kidney development);GO:0003014(renal system process);GO:0004748(ribonucleoside-diphosphate reductase activity, thioredoxin disulfide as acceptor);GO:0005654(nucleoplasm);GO:0005829(cytosol);GO:0006264(mitochondrial DNA replication);GO:0006281(DNA repair);GO:0006979(response to oxidative stress);GO:0009200(deoxyribonucleoside triphosphate metabolic process);GO:0009263(deoxyribonucleotid…	00230(Purine metabolism);00240(Pyrimidine metabolism);00480(Glutathione metabolism);00983(Drug metabolism - other enzymes);04115(p53 signaling pathway)	EC:1.17.4.1
circRNA2132	0	12.9829	3878.44		0.150636	no	chr12	52479782	52480210	-	2	circRNA	ENSSSCT00000083727	ASGR2	chr12:52465827-52479781|chr12:52480210-52489522	asialoglycoprotein receptor 2 [Source:VGNC Symbol;Acc:VGNC:85576]	GO:0009100(glycoprotein metabolic process);GO:0031647(regulation of protein stability);GO:0044322(endoplasmic reticulum quality control compartment);GO:0048471(perinuclear region of cytoplasm);GO:0055088(lipid homeostasis)	04918(Thyroid hormone synthesis)	NA
circRNA357	121.62	460.185	0		0.0958136	no	chr8	124560982	124594106	-	7	circRNA	ENSSSCT00000028459	BMPR1B	chr8:124546807-124560981|chr8:124594106-124650630	bone morphotic protein receptor type 1B [Source:VGNC Symbol;Acc:VGNC:85847]	GO:0001501(skeletal system development);GO:0001502(cartilage condensation);GO:0001550(ovarian cumulus expansion);GO:0001649(osteoblast differentiation);GO:0001654(eye development);GO:0002062(chondrocyte differentiation);GO:0004672(protein kinase activity);GO:0004674(protein serine/threonine kinase activity);GO:0004675(transmembrane receptor protein serine/threonine kinase activity);GO:0005025(tra…	04060(Cytokine-cytokine receptor interaction);04350(TGF-beta signaling pathway);04360(Axon guidance);04390(Hippo signaling pathway);04550(Signaling pathways regulating pluripotency of stem cells);05418(Fluid shear stress and atherosclerosis)	EC:2.7.11.30
circRNA3016	0	0	3878.44		1	no	chr18	5319586	5326209	-	3	circRNA	ENSSSCT00000061923	GALNT11	chr18:5316439-5319585|chr18:5326209-5347872	polypeptide N-acetylgalactosaminyltransferase 11 [Source:VGNC Symbol;Acc:VGNC:88328]	GO:0004653(polypeptide N-acetylgalactosaminyltransferase activity);GO:0005112(Notch binding);GO:0018243(protein O-linked glycosylation via threonine)	00512(Mucin type O-glycan biosynthesis)	EC:2.4.1.41
circRNA2400	0	0	3860.01		0.125675	no	chr2	40906750	40909717	+	5	circRNA	ENSSSCT00000085436	ENSSSCG00000049136	chr2:40904139-40906749|chr2:40909717-40910437	NA	NA	NA	NA
circRNA271	113.453	457.073	0		0.177782	no	chr1	237332836	237356643	+	7	circRNA	ENSSSCT00000005883	MELK	chr1:237317487-237332835|chr1:237356643-237381208	maternal embryonic leucine zipper kinase [Source:VGNC Symbol;Acc:VGNC:90137]	GO:0004672(protein kinase activity);GO:0004674(protein serine/threonine kinase activity);GO:0004715(non-membrane spanning protein tyrosine kinase activity);GO:0005509(calcium ion binding);GO:0005524(ATP binding);GO:0005737(cytoplasm);GO:0005886(plasma membrane);GO:0005938(cell cortex);GO:0006468(protein phosphorylation);GO:0006915(apoptotic process);GO:0008283(cell population proliferation);GO:00…	NA	EC:2.7.11.1
circRNA2716	0	0	3853.89		1	no	chr6	79089291	79100041	-	2	circRNA	ENSSSCT00000065554	EIF4G3	chr6:79075866-79089290|chr6:79100041-79106733	eukaryotic translation initiation factor 4 gamma 3 [Source:VGNC Symbol;Acc:VGNC:87632]	GO:0000339(RNA cap binding);GO:0003723(RNA binding);GO:0003743(translation initiation factor activity);GO:0005515(protein binding)	03013(RNA transport);05416(Viral myocarditis)	NA
circRNA2282	0	0	3810.01		0.128794	no	chr7	54744684	54766966	+	5	circRNA	ENSSSCT00000059553	ABHD2	chr7:54728554-54744683|chr7:54766966-54769765	abhydrolase domain containing 2, acylglycerol lipase [Source:VGNC Symbol;Acc:VGNC:84980]	GO:0001669(acrosomal vesicle);GO:0003707(steroid hormone receptor activity);GO:0007340(acrosome reaction);GO:0008126(acetylesterase activity);GO:0009611(response to wounding);GO:0030336(negative regulation of cell migration);GO:0032570(response to progesterone);GO:0033878(hormone-sensitive lipase activity);GO:0036126(sperm flagellum);GO:0042562(hormone binding);GO:0043401(steroid hormone mediated…	NA	NA
circRNA2669	0	0	3760.01		0.121793	no	X	56390224	56392332	+	3	circRNA	ENSSSCT00000044842	KIF4A	X:56380427-56390223|X:56392332-56398136	kinesin family member 4A [Source:HGNC Symbol;Acc:HGNC:13339]	GO:0000166(nucleotide binding);GO:0000281(mitotic cytokinesis);GO:0003774(motor activity);GO:0003777(microtubule motor activity);GO:0005524(ATP binding);GO:0005654(nucleoplasm);GO:0007018(microtubule-based movement);GO:0008017(microtubule binding);GO:0030496(midbody);GO:0051256(mitotic spindle midzone assembly);GO:1990939(ATP-dependent microtubule motor activity)	NA	NA
circRNA795	115.119	453.677	0		0.351903	no	chr1	182184848	182194969	-	5	circRNA	ENSSSCT00000052025	TXNDC16	chr1:182169099-182184847|chr1:182194969-182202669	thioredoxin domain containing 16 [Source:VGNC Symbol;Acc:VGNC:94606]	GO:0005788(endoplasmic reticulum lumen)	NA	NA
circRNA2952	0	0	3731.16		1	no	chr17	34795182	34795577	-	2	circRNA	ENSSSCT00000061567	RBCK1	chr17:34793596-34795181|chr17:34795577-34800488	RANBP2-type and C3HC4-type zinc finger containing 1 [Source:VGNC Symbol;Acc:VGNC:98284]	GO:0000209(protein polyubiquitination);GO:0004842(ubiquitin-protein transferase activity);GO:0005515(protein binding);GO:0032088(negative regulation of NF-kappaB transcription factor activity);GO:0042802(identical protein binding);GO:0043065(positive regulation of apoptotic process);GO:0043123(positive regulation of I-kappaB kinase/NF-kappaB signaling);GO:0043130(ubiquitin binding);GO:0043161(pro…	04217(Necroptosis);04621(NOD-like receptor signaling pathway)	EC:2.3.2.31
circRNA2321	0	0	3730.01		0.125014	no	chr6	165095905	165105169	-	4	circRNA	ENSSSCT00000049678	NSUN4	chr6:165095041-165095904|chr6:165105169-165114453	NOP2/Sun RNA methyltransferase 4 [Source:VGNC Symbol;Acc:VGNC:98522]	GO:0001510(RNA methylation);GO:0005762(mitochondrial large ribosomal subunit);GO:0008168(methyltransferase activity);GO:0031167(rRNA methylation)	NA	NA
circRNA389	435.79	451.187	6290.02		0.818473	no	chr13	108816286	108854260	-	7	circRNA	ENSSSCT00000027451	PHC3	chr13:108810272-108816285|chr13:108854260-108874659	polyhomeotic homolog 3 [Source:VGNC Symbol;Acc:VGNC:91372]	GO:0005515(protein binding);GO:0005634(nucleus);GO:0005654(nucleoplasm);GO:0008270(zinc ion binding);GO:0031519(PcG protein complex);GO:0035102(PRC1 complex)	NA	NA
circRNA2499	0	0	3720.01		0.135876	no	chr8	1366998	1372257	+	3	circRNA	ENSSSCT00000009507	RNF4	chr8:1353784-1366997|chr8:1372257-1376649	ring finger protein 4 [Source:VGNC Symbol;Acc:VGNC:92392]	GO:0005634(nucleus);GO:0005654(nucleoplasm);GO:0005737(cytoplasm);GO:0008134(transcription factor binding);GO:0008270(zinc ion binding);GO:0016604(nuclear body);GO:0016605(PML body);GO:0042802(identical protein binding);GO:0043161(proteasome-mediated ubiquitin-dependent protein catabolic process);GO:0045944(positive regulation of transcription by RNA polymerase II);GO:0046685(response to arsenic-…	NA	EC:2.3.2.27
circRNA2039	0	6.49144	3710.01		0.128278	no	chr6	34714334	34725179	-	3	circRNA	ENSSSCT00000085728	HEATR3	chr6:34709272-34714333|chr6:34725179-34733149	terminal nucleotidyltransferase 4B [Source:VGNC Symbol;Acc:VGNC:98649]	GO:0003723(RNA binding);GO:0004652(polynucleotide adenylyltransferase activity);GO:0005515(protein binding);GO:0016779(nucleotidyltransferase activity);GO:0043631(RNA polyadenylation)	03018(RNA degradation)	EC:2.7.7.19
circRNA2421	0	0	3690.01		0.136718	no	chr2	143714160	143717302	+	2	circRNA	ENSSSCT00000050118	NDFIP1	chr2:143629876-143714159|chr2:143717302-143720576	Nedd4 family interacting protein 1 [Source:VGNC Symbol;Acc:VGNC:90626]	GO:0002761(regulation of myeloid leukocyte differentiation);GO:0002829(negative regulation of type 2 immune response);GO:0005794(Golgi apparatus);GO:0005938(cell cortex);GO:0006879(cellular iron ion homeostasis);GO:0007034(vacuolar transport);GO:0010629(negative regulation of gene expression);GO:0030001(metal ion transport);GO:0031398(positive regulation of protein ubiquitination);GO:0032410(nega…	NA	NA
circRNA2409	0	0	3690.01		0.138639	no	chr2	72896911	72903724	-	4	circRNA	ENSSSCT00000046661	ACSBG2	chr2:72891834-72896910|chr2:72903724-72908703	acyl-CoA synthetase bubblegum family member 2 [Source:VGNC Symbol;Acc:VGNC:96784]	GO:0004467(long-chain fatty acid-CoA ligase activity);GO:0005737(cytoplasm);GO:0005739(mitochondrion);GO:0005829(cytosol);GO:0006631(fatty acid metabolic process);GO:0047617(acyl-CoA hydrolase activity);GO:0047676(arachidonate-CoA ligase activity)	00061(Fatty acid biosynthesis);00071(Fatty acid degradation);03320(PPAR signaling pathway);04920(Adipocytokine signaling pathway)	EC:6.2.1.3
circRNA1691	0	17.1403	3651.33		0.0478992	yes	chr10	53197803	53202893	-	3	circRNA	ENSSSCT00000062642	MLLT10	chr10:53169782-53197802|chr10:53202893-53227291	MLLT10 histone lysine methyltransferase DOT1L cofactor [Source:VGNC Symbol;Acc:VGNC:96590]	GO:0003682(chromatin binding);GO:0005634(nucleus);GO:0005654(nucleoplasm);GO:0005829(cytosol);GO:0031491(nucleosome binding);GO:0032991(protein-containing complex);GO:0042393(histone binding);GO:0045944(positive regulation of transcription by RNA polymerase II)	NA	NA
circRNA2483	0	0	3650.01		0.139698	no	chr9	7373041	7373939	-	3	circRNA	ENSSSCT00000054692	FCHSD2	chr9:7368609-7373040|chr9:7373939-7380031	FCH and double SH3 domains 2 [Source:VGNC Symbol;Acc:VGNC:88068]	GO:0005515(protein binding);GO:0005547(phosphatidylinositol-3,4,5-trisphosphate binding);GO:0005886(plasma membrane);GO:0005905(clathrin-coated pit);GO:0030838(positive regulation of actin filament polymerization);GO:0043325(phosphatidylinositol-3,4-bisphosphate binding);GO:0044803(multi-organism membrane organization);GO:0072583(clathrin-dependent endocytosis);GO:0120043(stereocilium shaft);GO:2…	NA	NA
circRNA3015	0	0	3623.15		1	no	chr18	1850543	1881411	+	5	circRNA	ENSSSCT00000052669	LMBR1	chr18:1830021-1850542|chr18:1881411-1899818	limb development membrane protein 1 [Source:VGNC Symbol;Acc:VGNC:89752]	GO:0042733(embryonic digit morphogenesis)	NA	NA
circRNA2478	0	0	3620.01		0.135513	no	chr12	48191299	48195580	-	2	circRNA	ENSSSCT00000019401	SMG6	chr12:48181216-48191298|chr12:48195580-48270167	SMG6 nonsense mediated mRNA decay factor [Source:VGNC Symbol;Acc:VGNC:93249]	GO:0000184(nuclear-transcribed mRNA catabolic process, nonsense-mediated decay);GO:0003723(RNA binding);GO:0004521(endoribonuclease activity);GO:0005515(protein binding);GO:0005634(nucleus);GO:0005730(nucleolus);GO:0005737(cytoplasm);GO:0005829(cytosol);GO:0032204(regulation of telomere maintenance);GO:0035145(exon-exon junction complex);GO:0042162(telomeric DNA binding);GO:0043021(ribonucleoprot…	03015(mRNA surveillance pathway)	NA
circRNA2697	0	0	3613.33		1	no	chr7	117625336	117639161	+	6	circRNA	ENSSSCT00000002782	AK7	chr7:117619851-117625335|chr7:117639161-117640665	adenylate kinase 7 [Source:VGNC Symbol;Acc:VGNC:85212]	GO:0004017(adenylate kinase activity);GO:0004127(cytidylate kinase activity);GO:0004550(nucleoside diphosphate kinase activity);GO:0005524(ATP binding);GO:0006139(nucleobase-containing compound metabolic process);GO:0006165(nucleoside diphosphate phosphorylation);GO:0009142(nucleoside triphosphate biosynthetic process);GO:0019205(nucleobase-containing compound kinase activity)	00230(Purine metabolism);00730(Thiamine metabolism)	EC:2.7.4.3
circRNA402	547.363	442.045	0		0.131927	no	chr13	146555860	146570693	+	6	circRNA	ENSSSCT00000029357	CFAP44	chr13:146537075-146555859|chr13:146570693-146573441	cilia and flagella associated protein 44 [Source:HGNC Symbol;Acc:HGNC:25631]	GO:0000226(microtubule cytoskeleton organization);GO:0005515(protein binding);GO:0007288(sperm axoneme assembly);GO:0008233(peptidase activity);GO:0030317(flagellated sperm motility)	NA	NA
circRNA2772	0	0	3603.51		1	no	chr3	7928957	7929871	+	2	circRNA	ENSSSCT00000008383	ENSSSCG00000021941	chr3:7920796-7928956|chr3:7929871-7955631	NA	NA	NA	NA
circRNA2568	0	0	3600.01		0.140111	no	chr11	20742382	20767381	-	8	circRNA	ENSSSCT00000039610	LRCH1	chr11:20737201-20742381|chr11:20767381-20781783	leucine rich repeats and calponin homology domain containing 1 [Source:VGNC Symbol;Acc:VGNC:89801]	GO:0005515(protein binding);GO:0005737(cytoplasm);GO:0034260(negative regulation of GTPase activity);GO:1990869(cellular response to chemokine);GO:2000405(negative regulation of T cell migration)	NA	NA
circRNA2239	0	64.9144	54.0036		0.61241	no	chr15	132563756	132605467	+	5	circRNA	ENSSSCT00000068133	DIS3L2	chr15:132540895-132563755|chr15:132605467-132659350	DIS3 like 3'-5' exoribonuclease 2 [Source:VGNC Symbol;Acc:VGNC:96183]	GO:0000175(3'-5'-exoribonuclease activity);GO:0000278(mitotic cell cycle);GO:0000287(magnesium ion binding);GO:0000291(nuclear-transcribed mRNA catabolic process, exonucleolytic);GO:0000932(P-body);GO:0003723(RNA binding);GO:0004540(ribonuclease activity);GO:0005737(cytoplasm);GO:0008266(poly(U) RNA binding);GO:0008285(negative regulation of cell population proliferation);GO:0010587(miRNA catabol…	NA	NA
circRNA3025	0	0	3574.05		1	no	chr18	50538799	50542127	+	2	circRNA	ENSSSCT00000081189	H2AZ2	chr18:50533567-50538798|chr18:50542127-50545634	H2A.Z variant histone 2 [Source:HGNC Symbol;Acc:HGNC:20664]	GO:0000786(nucleosome);GO:0003677(DNA binding);GO:0005634(nucleus);GO:0046982(protein heterodimerization activity)	04217(Necroptosis);05034(Alcoholism);05322(Systemic lupus erythematosus)	NA
circRNA2653	0	0	3570.01		0.131052	no	chr14	76178260	76183800	-	3	circRNA	ENSSSCT00000066478	CFAP70	chr14:76168790-76178259|chr14:76183800-76195359	cilia and flagella associated protein 70 [Source:VGNC Symbol;Acc:VGNC:86604]	GO:0003341(cilium movement);GO:0005515(protein binding);GO:0005930(axoneme);GO:0031514(motile cilium);GO:0036064(ciliary basal body);GO:0036126(sperm flagellum);GO:0036157(outer dynein arm);GO:0060271(cilium assembly)	NA	NA
circRNA1749	0	5.71342	3550.01		0.13699	no	chr18	22948746	22956512	+	3	circRNA	ENSSSCT00000018070	POT1	chr18:22941164-22948745|chr18:22956512-22960722	protection of telomeres 1 [Source:NCBI gene (formerly Entrezgene);Acc:100192443]	GO:0000723(telomere maintenance);GO:0000781(chromosome, telomeric region);GO:0000783(nuclear telomere cap complex);GO:0003677(DNA binding);GO:0005654(nucleoplasm);GO:0007004(telomere maintenance via telomerase);GO:0010521(telomerase inhibitor activity);GO:0016233(telomere capping);GO:0017151(DEAD/H-box RNA helicase binding);GO:0032202(telomere assembly);GO:0032210(regulation of telomere maintenan…	NA	NA
circRNA695	337.683	434.927	0		0.323022	no	chr4	123957581	123998502	-	12	circRNA	ENSSSCT00000007552	CCDC18	chr4:123953751-123957580|chr4:123998502-124003317	coiled-coil domain containing 18 [Source:VGNC Symbol;Acc:VGNC:86277]	NA	NA	NA
circRNA763	214.889	434.927	0		0.361319	no	chr1	82587980	82594233	+	5	circRNA	ENSSSCT00000058076	SNAP91	chr1:82542658-82587979|chr1:82594233-82612384	synaptosome associated protein 91 [Source:VGNC Symbol;Acc:VGNC:93279]	GO:0005543(phospholipid binding);GO:0005545(1-phosphatidylinositol binding);GO:0030136(clathrin-coated vesicle);GO:0030276(clathrin binding);GO:0048268(clathrin coat assembly);GO:2000369(regulation of clathrin-dependent endocytosis)	NA	NA
circRNA1956	0	5.81638	3520.23		0.0390953	yes	chr10	20469603	20481282	-	2	circRNA	ENSSSCT00000062646	DENND1B	chr10:20455885-20469602|chr10:20481282-20487026	DENN domain containing 1B [Source:VGNC Symbol;Acc:VGNC:96175]	GO:0005085(guanyl-nucleotide exchange factor activity);GO:0005829(cytosol);GO:0016607(nuclear speck);GO:0031267(small GTPase binding);GO:0032456(endocytic recycling);GO:0043547(positive regulation of GTPase activity);GO:0050776(regulation of immune response);GO:0050852(T cell receptor signaling pathway);GO:2000553(positive regulation of T-helper 2 cell cytokine production)	NA	NA
circRNA2374	0	0	3500.01		0.140441	no	chr3	11792080	11794655	+	4	circRNA	ENSSSCT00000080761	GTF2I	chr3:11788778-11792079|chr3:11794655-11799422	ral transcription factor IIi [Source:VGNC Symbol;Acc:VGNC:88736]	GO:0001102(RNA polymerase II activating transcription factor binding);GO:0001228(DNA-binding transcription activator activity, RNA polymerase II-specific);GO:0005634(nucleus);GO:0005654(nucleoplasm);GO:0006366(transcription by RNA polymerase II);GO:0016525(negative regulation of angiogenesis);GO:0100026(positive regulation of DNA repair by transcription from RNA polymerase II promoter)	03022(Basal transcription factors);04022(cGMP-PKG signaling pathway)	NA
circRNA2364	0	0	3480.01		0.13625	no	chr4	97661383	97670174	-	4	circRNA	ENSSSCT00000069821	TUFT1	chr4:97656763-97661382|chr4:97670174-97675564	tuftelin 1 [Source:VGNC Symbol;Acc:VGNC:98886]	GO:0005515(protein binding);GO:0005737(cytoplasm)	NA	NA
circRNA2134	0	6.49144	3471.31		0.0278695	yes	chr12	59541641	59546736	-	3	circRNA	ENSSSCT00000043176	SPECC1	chr12:59521434-59541640|chr12:59546736-59556290	sperm antigen with calponin homology and coiled-coil domains 1 [Source:VGNC Symbol;Acc:VGNC:93398]	GO:0001650(fibrillar center);GO:0005515(protein binding);GO:0005654(nucleoplasm);GO:0005829(cytosol);GO:0043231(intracellular membrane-bounded organelle)	NA	NA
circRNA2275	0	0	3470.01		0.145919	no	chr7	1639350	1640982	-	2	circRNA	ENSSSCT00000031472	ENSSSCG00000028777	chr7:1592528-1639349|chr7:1640982-1656013	myosin light chain kinase family member 4 [Source:VGNC Symbol;Acc:VGNC:90519]	GO:0004672(protein kinase activity);GO:0005524(ATP binding);GO:0006468(protein phosphorylation)	04020(Calcium signaling pathway);04022(cGMP-PKG signaling pathway);04270(Vascular smooth muscle contraction);04371(Apelin signaling pathway);04510(Focal adhesion);04611(Platelet activation);04810(Regulation of actin cytoskeleton);04921(Oxytocin signaling pathway);04971(Gastric acid secretion)	EC:2.7.11.18
circRNA2291	0	0	3440.01		0.14554	no	chr7	92869221	92869610	+	1	circRNA	ENSSSCT00000060618	EXD2	chr7:92848223-92869220|chr7:92869610-92887251	exonuclease 3'-5' domain containing 2 [Source:VGNC Symbol;Acc:VGNC:97990]	GO:0000175(3'-5'-exoribonuclease activity);GO:0000287(magnesium ion binding);GO:0000724(double-strand break repair via homologous recombination);GO:0000729(DNA double-strand break processing);GO:0003676(nucleic acid binding);GO:0005739(mitochondrion);GO:0005741(mitochondrial outer membrane);GO:0006139(nucleobase-containing compound metabolic process);GO:0006302(double-strand break repair);GO:0008…	NA	EC:3.1.11.1
circRNA581	884.598	428.435	0		0.177127	no	chr18	24496802	24613823	+	6	circRNA	ENSSSCT00000055766	CADPS2	chr18:24373224-24496801|chr18:24613823-24635141	calcium dependent secretion activator 2 [Source:VGNC Symbol;Acc:VGNC:86137]	GO:0005654(nucleoplasm);GO:0016079(synaptic vesicle exocytosis);GO:0043231(intracellular membrane-bounded organelle);GO:1990504(dense core granule exocytosis)	NA	NA
circRNA2594	0	0	3430.01		0.146237	no	chr17	32064063	32091714	-	4	circRNA	ENSSSCT00000035365	ATRN	chr17:32058608-32064062|chr17:32091714-32111604	attractin [Source:VGNC Symbol;Acc:VGNC:96479]	GO:0005515(protein binding);GO:0005615(extracellular space);GO:0021549(cerebellum development);GO:0038023(signaling receptor activity);GO:0040014(regulation of multicellular organism growth);GO:0042552(myelination);GO:0043473(pigmentation)	NA	NA
circRNA2551	0	0	3380.01		0.145129	no	chr13	206595223	206602241	-	2	circRNA	ENSSSCT00000043876	ENSSSCG00000022164	chr13:206585782-206595222|chr13:206602241-206604558	NA	NA	NA	NA
circRNA1580	0	411.366	10		0.139196	no	chr1	121731741	121738042	+	3	circRNA	ENSSSCT00000005131	ATP8B4	chr1:121694077-121731740|chr1:121738042-121774838	ATPase phospholipid transporting 8B4 (putative) [Source:VGNC Symbol;Acc:VGNC:103036]	GO:0000166(nucleotide binding);GO:0000287(magnesium ion binding);GO:0005524(ATP binding);GO:0005794(Golgi apparatus);GO:0005886(plasma membrane);GO:0015914(phospholipid transport);GO:0016021(integral component of membrane);GO:0140326(ATPase-coupled intramembrane lipid transporter activity)	NA	EC:7.6.2.1
circRNA529	29.9864	423.571	0		0.162518	no	chr14	33042911	33052881	+	4	circRNA	ENSSSCT00000010783	CIT	chr14:33029224-33042910|chr14:33052881-33075559	citron rho-interacting serine/threonine kinase [Source:VGNC Symbol;Acc:VGNC:86710]	GO:0000281(mitotic cytokinesis);GO:0001223(transcription coactivator binding);GO:0004672(protein kinase activity);GO:0004674(protein serine/threonine kinase activity);GO:0005524(ATP binding);GO:0005829(cytosol);GO:0006468(protein phosphorylation);GO:0019901(protein kinase binding);GO:0030165(PDZ domain binding);GO:0030291(protein serine/threonine kinase inhibitor activity);GO:0032467(positive reg…	NA	EC:2.7.11.1
circRNA1151	45.6493	421.944	0		0.346066	no	chr3	98047438	98064327	-	7	circRNA	ENSSSCT00000043652	EML4	chr3:98035710-98047437|chr3:98064327-98071140	EMAP like 4 [Source:VGNC Symbol;Acc:VGNC:87685]	GO:0005515(protein binding);GO:0005737(cytoplasm);GO:0005815(microtubule organizing center);GO:0005874(microtubule);GO:0007080(mitotic metaphase plate congression);GO:0008608(attachment of spindle microtubules to kinetochore);GO:0030496(midbody);GO:0043014(alpha-tubulin binding);GO:0048487(beta-tubulin binding);GO:0072686(mitotic spindle)	05200(Pathways in cancer);05223(Non-small cell lung cancer)	NA
circRNA2645	0	0	3320.01		0.139719	no	chr14	49081807	49098029	+	4	circRNA	ENSSSCT00000045870	ENSSSCG00000024860	chr14:49076253-49081806|chr14:49098029-49112733	NA	GO:0016020(membrane);GO:0022857(transmembrane transporter activity);GO:0055085(transmembrane transport)	NA	NA
circRNA2703	0	0	3304.04		1	no	chr6	34107266	34112786	-	3	circRNA	ENSSSCT00000038560	CYLD	chr6:34086470-34107265|chr6:34112786-34118206	CYLD lysine 63 deubiquitinase [Source:VGNC Symbol;Acc:VGNC:87130]	GO:0004843(thiol-dependent ubiquitin-specific protease activity);GO:0005813(centrosome);GO:0005819(spindle);GO:0005829(cytosol);GO:0005881(cytoplasmic microtubule);GO:0006511(ubiquitin-dependent protein catabolic process);GO:0007346(regulation of mitotic cell cycle);GO:0008270(zinc ion binding);GO:0010803(regulation of tumor necrosis factor-mediated signaling pathway);GO:0016579(protein deubiquit…	04217(Necroptosis);04380(Osteoclast differentiation);04622(RIG-I-like receptor signaling pathway);04625(C-type lectin receptor signaling pathway)	EC:3.4.19.12
circRNA1503	0	234.25	10		0.178044	no	chr5	38582431	38597159	-	7	circRNA	ENSSSCT00000046298	CAPS2	chr5:38579626-38582430|chr5:38597159-38598832	calcyphosine 2 [Source:VGNC Symbol;Acc:VGNC:86181]	GO:0005509(calcium ion binding)	NA	NA
circRNA1900	0	11.6328	3270.01		0.177802	no	chr9	78300728	78312958	+	3	circRNA	ENSSSCT00000066070	GLCCI1	chr9:78270799-78300727|chr9:78312958-78331206	glucocorticoid induced 1 [Source:VGNC Symbol;Acc:VGNC:88476]	NA	NA	NA
circRNA1735	0	11.4268	3262.63		0.0406955	yes	chr14	133323002	133364036	-	3	circRNA	ENSSSCT00000011739	CPXM2	chr14:133293173-133323001|chr14:133364036-133376023	carboxypeptidase X, M14 family member 2 [Source:VGNC Symbol;Acc:VGNC:86969]	GO:0004181(metallocarboxypeptidase activity);GO:0006508(proteolysis);GO:0008270(zinc ion binding)	NA	NA
ciRNA43	0	0	3259.85		1	no	chr1	29748766	29749175	+	1	ciRNA	ENSSSCT00000062973	SGK1	chr1:29748765-29749176	serum/glucocorticoid regulated kinase 1 [Source:VGNC Symbol;Acc:VGNC:92793]	GO:0004672(protein kinase activity);GO:0004674(protein serine/threonine kinase activity);GO:0004712(protein serine/threonine/tyrosine kinase activity);GO:0005524(ATP binding);GO:0005829(cytosol);GO:0006468(protein phosphorylation);GO:0016607(nuclear speck)	04068(FoxO signaling pathway);04150(mTOR signaling pathway);04151(PI3K-Akt signaling pathway);04960(Aldosterone-regulated sodium reabsorption)	EC:2.7.11.1
circRNA2881	0	0	3225.49		1	no	chr8	1006013	1014109	+	4	circRNA	ENSSSCT00000009498	NSD2	chr8:1004950-1006012|chr8:1014109-1014785	nuclear receptor binding SET domain protein 2 [Source:VGNC Symbol;Acc:VGNC:90905]	GO:0000122(negative regulation of transcription by RNA polymerase II);GO:0003149(membranous septum morphogenesis);GO:0003289(atrial septum primum morphogenesis);GO:0003290(atrial septum secundum morphogenesis);GO:0003682(chromatin binding);GO:0005515(protein binding);GO:0005634(nucleus);GO:0005654(nucleoplasm);GO:0006355(regulation of transcription, DNA-templated);GO:0010452(histone H3-K36 methyl…	00310(Lysine degradation);05202(Transcriptional misregulation in cancer)	EC:2.1.1.43
circRNA2921	0	0	3220.58		1	no	chr13	137666703	137674826	-	3	circRNA	ENSSSCT00000045256	SLC49A4	chr13:137649546-137666702|chr13:137674826-137688341	solute carrier family 49 member 4 [Source:VGNC Symbol;Acc:VGNC:96597]	GO:0043231(intracellular membrane-bounded organelle)	NA	NA
circRNA800	76.6797	408.961	0		0.220596	no	chr1	216148995	216149195	+	1	circRNA	ENSSSCT00000005737	KIAA2026	chr1:216116573-216148994|chr1:216149195-216175646	KIAA2026 [Source:VGNC Symbol;Acc:VGNC:89450]	GO:0005515(protein binding)	NA	NA
circRNA2401	0	0	3220.01		0.157975	no	chr2	44747121	44750065	+	4	circRNA	ENSSSCT00000090585	ENSSSCG00000013391	chr2:44743215-44747120|chr2:44750065-44753536	NA	GO:0000502(proteasome complex);GO:0001530(lipopolysaccharide binding);GO:0002862(negative regulation of inflammatory response to antigenic stimulus);GO:0005839(proteasome core complex);GO:0006511(ubiquitin-dependent protein catabolic process);GO:0019773(proteasome core complex, alpha-subunit complex);GO:0051603(proteolysis involved in cellular protein catabolic process)	03050(Proteasome)	EC:3.4.25.1
circRNA2634	0	0	3210.01		0.147839	no	chr14	3436562	3440521	+	2	circRNA	ENSSSCT00000075201	ENSSSCG00000033204	chr14:3425576-3436561|chr14:3440521-3455192	NA	GO:0016021(integral component of membrane)	NA	NA
circRNA2692	0	0	3196.03		1	no	chr7	97349830	97365660	+	7	circRNA	ENSSSCT00000082203	BBOF1	chr7:97347916-97349829|chr7:97365660-97367381	basal body orientation factor 1 [Source:VGNC Symbol;Acc:VGNC:85764]	GO:0005737(cytoplasm);GO:0005856(cytoskeleton);GO:0005929(cilium);GO:0036064(ciliary basal body);GO:0042995(cell projection)	NA	NA
circRNA2406	0	0	3170.01		0.159049	no	chr2	59673057	59674051	-	2	circRNA	ENSSSCT00000051791	MAST3	chr2:59666892-59673056|chr2:59674051-59675145	microtubule associated serine/threonine kinase 3 [Source:VGNC Symbol;Acc:VGNC:90036]	GO:0000166(nucleotide binding);GO:0000287(magnesium ion binding);GO:0004672(protein kinase activity);GO:0004674(protein serine/threonine kinase activity);GO:0005515(protein binding);GO:0005524(ATP binding);GO:0006468(protein phosphorylation);GO:0016301(kinase activity);GO:0016310(phosphorylation);GO:0016740(transferase activity);GO:0106310(protein serine kinase activity);GO:0106311(protein threon…	NA	EC:2.7.11.1
circRNA2420	0	0	3170.01		0.159156	no	chr2	140411119	140413331	+	3	circRNA	ENSSSCT00000015658	ENSSSCG00000014331	chr2:140408972-140411118|chr2:140413331-140414502	lysine demethylase 3B [Source:VGNC Symbol;Acc:VGNC:89412]	NA	04714(Thermogenesis)	NA
circRNA2967	0	0	3166.57		1	no	chr16	43832056	43840787	-	2	circRNA	ENSSSCT00000075173	ADAMTS6	chr16:43809180-43832055|chr16:43840787-43897493	ADAM metallopeptidase with thrombospondin type 1 motif 6 [Source:VGNC Symbol;Acc:VGNC:85086]	GO:0001822(kidney development);GO:0003279(cardiac septum development);GO:0004222(metalloendopeptidase activity);GO:0006508(proteolysis);GO:0007507(heart development);GO:0008237(metallopeptidase activity);GO:0035904(aorta development);GO:0060976(coronary vasculature development)	NA	NA
circRNA943	30.6984	395.514	0		0.335436	no	chr10	59913525	59974190	+	16	circRNA	ENSSSCT00000029333	UPF2	chr10:59903356-59913524|chr10:59974190-59985229	UPF2 regulator of nonsense mediated mRNA decay [Source:VGNC Symbol;Acc:VGNC:98402]	GO:0000184(nuclear-transcribed mRNA catabolic process, nonsense-mediated decay);GO:0001889(liver development);GO:0003723(RNA binding);GO:0005515(protein binding);GO:0005634(nucleus);GO:0005737(cytoplasm);GO:0005829(cytosol);GO:0031100(animal organ regeneration);GO:0035145(exon-exon junction complex);GO:0036464(cytoplasmic ribonucleoprotein granule);GO:0042162(telomeric DNA binding)	03013(RNA transport);03015(mRNA surveillance pathway)	NA
circRNA30	247.388	395.514	0		0.35092	no	chr7	103654106	103664878	-	4	circRNA	ENSSSCT00000051555	CEP128	chr7:103623192-103654105|chr7:103664878-103691092	centrosomal protein 128 [Source:VGNC Symbol;Acc:VGNC:86560]	GO:0000922(spindle pole);GO:0005814(centriole);GO:0008104(protein localization);GO:0120103(centriolar subdistal appendage)	NA	NA
circRNA2778	0	0	3146.94		1	no	chr3	41296686	41298525	-	3	circRNA	ENSSSCT00000008752	DECR2	chr3:41296617-41296685|chr3:41298525-41303821	2,4-dienoyl-CoA reductase 2 [Source:VGNC Symbol;Acc:VGNC:87236]	GO:0006636(unsaturated fatty acid biosynthetic process);GO:0008670(2,4-dienoyl-CoA reductase (NADPH) activity);GO:0019166(trans-2-enoyl-CoA reductase (NADPH) activity);GO:0055114(oxidation-reduction process)	04146(Peroxisome)	EC:1.3.1.34
circRNA2960	0	0	3127.3		1	no	chr17	50689571	50695566	+	3	circRNA	ENSSSCT00000067659	ARFGEF2	chr17:50688247-50689570|chr17:50695566-50698499	ADP ribosylation factor guanine nucleotide exchange factor 2 [Source:VGNC Symbol;Acc:VGNC:95672]	GO:0000139(Golgi membrane);GO:0001881(receptor recycling);GO:0005085(guanyl-nucleotide exchange factor activity);GO:0005794(Golgi apparatus);GO:0005815(microtubule organizing center);GO:0005829(cytosol);GO:0006893(Golgi to plasma membrane transport);GO:0007032(endosome organization);GO:0010256(endomembrane system organization);GO:0016020(membrane);GO:0032012(regulation of ARF protein signal trans…	04144(Endocytosis)	NA
circRNA2300	0	0	3120.31		0.020102	yes	chr6	3813863	3814709	+	3	circRNA	ENSSSCT00000002958	ZDHHC7	chr6:3804974-3813862|chr6:3814709-3815600	zinc finger DHHC-type palmitoyltransferase 7 [Source:VGNC Symbol;Acc:VGNC:95129]	GO:0005654(nucleoplasm);GO:0005794(Golgi apparatus);GO:0008277(regulation of G protein-coupled receptor signaling pathway);GO:0009895(negative regulation of catabolic process);GO:0016409(palmitoyltransferase activity);GO:0018230(peptidyl-L-cysteine S-palmitoylation);GO:0018345(protein palmitoylation);GO:0019706(protein-cysteine S-palmitoyltransferase activity);GO:0030859(polarized epithelial cell…	NA	EC:2.3.1.225
circRNA2623	0	0	3117.66		0.0453518	yes	chr15	110779922	110786345	-	2	circRNA	ENSSSCT00000040207	METTL21A	chr15:110779782-110779921|chr15:110786345-110788384	methyltransferase like 21A [Source:VGNC Symbol;Acc:VGNC:96242]	GO:0006479(protein methylation);GO:0008276(protein methyltransferase activity);GO:0016279(protein-lysine N-methyltransferase activity);GO:0018022(peptidyl-lysine methylation);GO:0030544(Hsp70 protein binding);GO:0031072(heat shock protein binding);GO:0032991(protein-containing complex);GO:0051117(ATPase binding)	NA	NA
circRNA2659	0	0	3102.93		0.0423753	yes	chr14	112924542	112947305	-	2	circRNA	ENSSSCT00000050290	ARMH3	chr14:112882757-112924541|chr14:112947305-112981466	armadillo like helical domain containing 3 [Source:VGNC Symbol;Acc:VGNC:85534]	GO:0000139(Golgi membrane);GO:0005829(cytosol);GO:0016020(membrane);GO:0016021(integral component of membrane);GO:1903358(regulation of Golgi organization)	NA	NA
circRNA1771	0	1194.64	4.90942		0.0138816	yes	chr6	19130076	19141898	-	5	circRNA	ENSSSCT00000079508	PSME3IP1	chr6:19102547-19130075|chr6:19141898-19142331	proteasome activator subunit 3 interacting protein 1 [Source:VGNC Symbol;Acc:VGNC:91927]	GO:0005634(nucleus);GO:0032091(negative regulation of protein binding);GO:1901799(negative regulation of proteasomal protein catabolic process)	NA	NA
circRNA1254	30.4329	388.512	137.464		0.685804	no	chr9	115783158	115806478	-	4	circRNA	ENSSSCT00000077059	TNFSF4	chr9:115742570-115783157|chr9:115806478-115854205	TNF superfamily member 4 [Source:NCBI gene (formerly Entrezgene);Acc:574053]	GO:0005125(cytokine activity);GO:0005164(tumor necrosis factor receptor binding);GO:0005515(protein binding);GO:0005615(extracellular space);GO:0006955(immune response);GO:0007165(signal transduction);GO:0009986(cell surface);GO:0016020(membrane);GO:0032700(negative regulation of interleukin-17 production);GO:0032729(positive regulation of interferon-gamma production);GO:0032753(positive regulati…	04060(Cytokine-cytokine receptor interaction)	NA
circRNA1827	0	5.81638	3092.93		0.200116	no	chr3	38413987	38450234	+	2	circRNA	ENSSSCT00000008714	CREBBP	chr3:38388652-38413986|chr3:38450234-38470923	CREB binding protein [Source:VGNC Symbol;Acc:VGNC:86985]	GO:0000122(negative regulation of transcription by RNA polymerase II);GO:0000123(histone acetyltransferase complex);GO:0000785(chromatin);GO:0001085(RNA polymerase II transcription factor binding);GO:0002039(p53 binding);GO:0003682(chromatin binding);GO:0003684(damaged DNA binding);GO:0003712(transcription coregulator activity);GO:0003713(transcription coactivator activity);GO:0003714(transcripti…	04024(cAMP signaling pathway);04066(HIF-1 signaling pathway);04068(FoxO signaling pathway);04110(Cell cycle);04310(Wnt signaling pathway);04330(Notch signaling pathway);04350(TGF-beta signaling pathway);04520(Adherens junction);04630(Jak-STAT signaling pathway);04720(Long-term potentiation);04916(Melanogenesis);04919(Thyroid hormone signaling pathway);04922(Glucagon signaling pathway);05016(Hunti…	EC:2.3.1.48
circRNA2945	0	0	3078.2		1	no	chr10	55277361	55364240	-	14	circRNA	ENSSSCT00000056436	ENSSSCG00000040615	chr10:55254072-55277360|chr10:55364240-55380603	NA	GO:0016020(membrane)	NA	NA
circRNA184	570.077	383.881	0		0.125037	no	chr2	87232203	87264182	+	6	circRNA	ENSSSCT00000054996	SCAMP1	chr2:87211027-87232202|chr2:87264182-87282761	secretory carrier membrane protein 1 [Source:VGNC Symbol;Acc:VGNC:92605]	GO:0005802(trans-Golgi network);GO:0006887(exocytosis);GO:0015031(protein transport);GO:0016021(integral component of membrane);GO:0030659(cytoplasmic vesicle membrane);GO:0030672(synaptic vesicle membrane);GO:0042589(zymogen granule membrane);GO:0045202(synapse);GO:0055038(recycling endosome membrane)	NA	NA
circRNA1609	0	22.8537	3063.48		0.266661	no	chr1	253034155	253056412	-	3	circRNA	ENSSSCT00000006012	PTBP3	chr1:253024654-253034154|chr1:253056412-253089874	polypyrimidine tract binding protein 3 [Source:VGNC Symbol;Acc:VGNC:91938]	GO:0003676(nucleic acid binding);GO:0003723(RNA binding);GO:0005634(nucleus);GO:0006397(mRNA processing);GO:0033119(negative regulation of RNA splicing);GO:0045595(regulation of cell differentiation)	NA	NA
ciRNA24	0	5.81638	3063.48		0.198291	no	chr7	113353689	113354092	-	1	ciRNA	ENSSSCT00000039469	TC2N	chr7:113350113-113354092	tandem C2 domains, nuclear [Source:VGNC Symbol;Acc:VGNC:93808]	GO:0005634(nucleus)	NA	NA
circRNA2966	0	0	3063.48		1	no	chr16	43766357	43832197	-	9	circRNA	ENSSSCT00000075173	ADAMTS6	chr16:43757424-43766356|chr16:43832197-43840640	ADAM metallopeptidase with thrombospondin type 1 motif 6 [Source:VGNC Symbol;Acc:VGNC:85086]	GO:0001822(kidney development);GO:0003279(cardiac septum development);GO:0004222(metalloendopeptidase activity);GO:0006508(proteolysis);GO:0007507(heart development);GO:0008237(metallopeptidase activity);GO:0035904(aorta development);GO:0060976(coronary vasculature development)	NA	NA
circRNA1707	0	428.506	4.90942		0.26991	no	chr15	77565524	77598609	+	10	circRNA	ENSSSCT00000023821	DCAF17	chr15:77565103-77565523|chr15:77598609-77599388	DDB1 and CUL4 associated factor 17 [Source:VGNC Symbol;Acc:VGNC:96105]	GO:0005654(nucleoplasm);GO:0005829(cytosol);GO:0016567(protein ubiquitination);GO:0080008(Cul4-RING E3 ubiquitin ligase complex)	NA	NA
circRNA2631	0	0	3060.01		0.152977	no	chr15	140220065	140221229	-	2	circRNA	ENSSSCT00000059789	THAP4	chr15:140202579-140220064|chr15:140221229-140223238	THAP domain containing 4 [Source:HGNC Symbol;Acc:HGNC:23187]	GO:0006570(tyrosine metabolic process);GO:0020037(heme binding);GO:0042126(nitrate metabolic process);GO:0042802(identical protein binding);GO:0062213(peroxynitrite isomerase activity);GO:0070026(nitric oxide binding)	NA	NA
circRNA2427	0	0	3060.01		0.162941	no	chr1	54592399	54595180	-	3	circRNA	ENSSSCT00000055678	ENSSSCG00000004294	chr1:54592298-54592398|chr1:54595180-54595885	synaptotagmin binding cytoplasmic RNA interacting protein [Source:VGNC Symbol;Acc:VGNC:103185]	GO:0003676(nucleic acid binding)	NA	NA
circRNA2553	0	0	3050.01		0.162978	no	chr13	206959483	206962457	+	2	circRNA	ENSSSCT00000065830	ENSSSCG00000039085	chr13:206935441-206959482|chr13:206962457-206970205	trafficking protein particle complex 10 [Source:VGNC Symbol;Acc:VGNC:101497]	NA	NA	NA
circRNA1046	486.926	378.74	0		0.182831	no	chr7	58850363	58868520	+	3	circRNA	ENSSSCT00000002132	EDC3	chr7:58828859-58850362|chr7:58868520-58887159	enhancer of mRNA decapping 3 [Source:VGNC Symbol;Acc:VGNC:87543]	GO:0003729(mRNA binding);GO:0031087(deadenylation-independent decapping of nuclear-transcribed mRNA);GO:0036464(cytoplasmic ribonucleoprotein granule);GO:0042802(identical protein binding);GO:1990174(phosphodiesterase decapping endonuclease activity)	03018(RNA degradation)	NA
circRNA1033	449.416	377.962	0		0.0989108	no	chr18	24550155	24578477	+	4	circRNA	ENSSSCT00000055766	CADPS2	chr18:24496915-24550154|chr18:24578477-24613711	calcium dependent secretion activator 2 [Source:VGNC Symbol;Acc:VGNC:86137]	GO:0005654(nucleoplasm);GO:0016079(synaptic vesicle exocytosis);GO:0043231(intracellular membrane-bounded organelle);GO:1990504(dense core granule exocytosis)	NA	NA
circRNA687	452.537	377.188	270.001		0.571474	no	chr4	103240688	103262146	-	4	circRNA	ENSSSCT00000007372	MAN1A2	chr4:103220856-103240687|chr4:103262146-103277504	mannosidase alpha class 1A member 2 [Source:VGNC Symbol;Acc:VGNC:89967]	GO:0000139(Golgi membrane);GO:0004571(mannosyl-oligosaccharide 1,2-alpha-mannosidase activity);GO:0005509(calcium ion binding);GO:0005794(Golgi apparatus);GO:0005975(carbohydrate metabolic process);GO:0007585(respiratory gaseous exchange by respiratory system);GO:0009100(glycoprotein metabolic process);GO:0016020(membrane);GO:0048286(lung alveolus development)	00510(N-Glycan biosynthesis);04141(Protein processing in endoplasmic reticulum)	EC:3.2.1.113
circRNA2685	0	0	3038.93		1	no	chr7	43609181	43620359	-	7	circRNA	ENSSSCT00000040446	MMUT	chr7:43606892-43609180|chr7:43620359-43624075	methylmalonyl-CoA mutase [Source:VGNC Symbol;Acc:VGNC:98131]	GO:0003824(catalytic activity);GO:0003924(GTPase activity);GO:0004494(methylmalonyl-CoA mutase activity);GO:0005737(cytoplasm);GO:0005739(mitochondrion);GO:0005759(mitochondrial matrix);GO:0009791(post-embryonic development);GO:0016853(isomerase activity);GO:0016866(intramolecular transferase activity);GO:0031419(cobalamin binding);GO:0042802(identical protein binding);GO:0042803(protein homodime…	00280(Valine, leucine and isoleucine degradation);00630(Glyoxylate and dicarboxylate metabolism);00640(Propanoate metabolism)	EC:5.4.99.2
circRNA1912	0	418.779	4.90942		0.280264	no	chr8	80312232	80313990	+	1	circRNA	ENSSSCT00000060351	NR3C2	chr8:80304305-80312231|chr8:80313990-80496026	nuclear receptor subfamily 3 group C member 2 [Source:VGNC Symbol;Acc:VGNC:90884]	GO:0003677(DNA binding);GO:0003700(DNA-binding transcription factor activity);GO:0005634(nucleus);GO:0005654(nucleoplasm);GO:0006355(regulation of transcription, DNA-templated);GO:0008270(zinc ion binding);GO:0043235(receptor complex);GO:0043565(sequence-specific DNA binding);GO:0046872(metal ion binding);GO:1901224(positive regulation of NIK/NF-kappaB signaling);GO:1990837(sequence-specific doub…	04960(Aldosterone-regulated sodium reabsorption)	NA
circRNA2133	0	6.49144	3009.47		0.211406	no	chr12	58752698	58762632	-	3	circRNA	ENSSSCT00000019623	TEKT3	chr12:58749149-58752697|chr12:58762632-58773296	tektin 3 [Source:VGNC Symbol;Acc:VGNC:93869]	GO:0005737(cytoplasm);GO:0030317(flagellated sperm motility);GO:0060271(cilium assembly);GO:0060378(regulation of brood size)	NA	NA
circRNA452	607.336	375.482	0		0.0554429	no	chr10	32800584	32843863	+	9	circRNA	ENSSSCT00000068584	UBAP2	chr10:32756122-32800583|chr10:32843863-32850883	ubiquitin associated protein 2 [Source:VGNC Symbol;Acc:VGNC:95607]	GO:0005515(protein binding)	NA	NA
circRNA2665	0	0	3007.87		0.026816	yes	X	43052047	43052598	-	2	circRNA	ENSSSCT00000039231	GRIPAP1	X:43050855-43052046|X:43052598-43053961	GRIP1 associated protein 1 [Source:VGNC Symbol;Acc:VGNC:88692]	GO:0005654(nucleoplasm);GO:0005829(cytosol);GO:0042802(identical protein binding);GO:0043231(intracellular membrane-bounded organelle)	NA	NA
circRNA647	511.543	371.642	10		0.0510232	no	chr5	3990534	4002555	+	6	circRNA	ENSSSCT00000044342	SMC1B	chr5:3976265-3990533|chr5:4002555-4006370	structural maintenance of chromosomes 1B [Source:VGNC Symbol;Acc:VGNC:93237]	GO:0000775(chromosome, centromeric region);GO:0000794(condensed nuclear chromosome);GO:0000795(synaptonemal complex);GO:0000800(lateral element);GO:0003677(DNA binding);GO:0005515(protein binding);GO:0005524(ATP binding);GO:0005654(nucleoplasm);GO:0005694(chromosome);GO:0005829(cytosol);GO:0007062(sister chromatid cohesion);GO:0007064(mitotic sister chromatid cohesion);GO:0008278(cohesin complex)…	04110(Cell cycle);04114(Oocyte meiosis)	NA
circRNA267	30.2096	371.372	0		0.172117	no	chr1	223851721	223854261	-	3	circRNA	ENSSSCT00000075867	TRPM3	chr1:223841652-223851720|chr1:223854261-223890877	transient receptor potential cation channel subfamily M member 3 [Source:VGNC Symbol;Acc:VGNC:98384]	GO:0005216(ion channel activity);GO:0005227(calcium activated cation channel activity);GO:0006811(ion transport);GO:0006812(cation transport);GO:0016020(membrane);GO:0016021(integral component of membrane);GO:0016048(detection of temperature stimulus);GO:0034220(ion transmembrane transport);GO:0050951(sensory perception of temperature stimulus);GO:0051262(protein tetramerization);GO:0055085(trans…	NA	NA
circRNA1554	0	251.39	4.90942		0.348717	no	chr2	32281519	32281683	+	1	circRNA	ENSSSCT00000014560	KIF18A	chr2:32272611-32281518|chr2:32281683-32288671	kinesin family member 18A [Source:VGNC Symbol;Acc:VGNC:89457]	GO:0000776(kinetochore);GO:0001726(ruffle);GO:0003777(microtubule motor activity);GO:0003779(actin binding);GO:0005524(ATP binding);GO:0005634(nucleus);GO:0005737(cytoplasm);GO:0005828(kinetochore microtubule);GO:0005901(caveola);GO:0007018(microtubule-based movement);GO:0007019(microtubule depolymerization);GO:0007080(mitotic metaphase plate congression);GO:0007140(male meiotic nuclear division)…	NA	NA
circRNA3011	0	0	3004.56		1	no	chr14	134307490	134313120	+	4	circRNA	ENSSSCT00000011750	ZRANB1	chr14:134282673-134307489|chr14:134313120-134322849	zinc finger RANBP2-type containing 1 [Source:VGNC Symbol;Acc:VGNC:95322]	GO:0004843(thiol-dependent ubiquitin-specific protease activity);GO:0005634(nucleus);GO:0005654(nucleoplasm);GO:0005737(cytoplasm);GO:0005829(cytosol);GO:0007010(cytoskeleton organization);GO:0016477(cell migration);GO:0022604(regulation of cell morphogenesis);GO:0030177(positive regulation of Wnt signaling pathway);GO:0035523(protein K29-linked deubiquitination);GO:0043231(intracellular membrane…	NA	EC:3.4.19.12
circRNA1553	0	214.382	4.90942		0.136148	no	chr2	32261164	32295817	+	10	circRNA	ENSSSCT00000014560	KIF18A	chr2:32256712-32261163|chr2:32295817-32321597	kinesin family member 18A [Source:VGNC Symbol;Acc:VGNC:89457]	GO:0000776(kinetochore);GO:0001726(ruffle);GO:0003777(microtubule motor activity);GO:0003779(actin binding);GO:0005524(ATP binding);GO:0005634(nucleus);GO:0005737(cytoplasm);GO:0005828(kinetochore microtubule);GO:0005901(caveola);GO:0007018(microtubule-based movement);GO:0007019(microtubule depolymerization);GO:0007080(mitotic metaphase plate congression);GO:0007140(male meiotic nuclear division)…	NA	NA
circRNA2632	0	0	3000.01		0.154306	no	chr14	919880	920515	+	2	circRNA	ENSSSCT00000030875	SECISBP2	chr14:913259-919879|chr14:920515-922441	SECIS binding protein 2 [Source:VGNC Symbol;Acc:VGNC:92685]	GO:0001514(selenocysteine incorporation);GO:0003730(mRNA 3'-UTR binding);GO:0005654(nucleoplasm);GO:0021756(striatum development);GO:0035368(selenocysteine insertion sequence binding);GO:0043021(ribonucleoprotein complex binding);GO:0048666(neuron development);GO:1990904(ribonucleoprotein complex);GO:2000623(negative regulation of nuclear-transcribed mRNA catabolic process, nonsense-mediated deca…	NA	NA
circRNA2863	0	0	2989.83		1	no	chr9	6355158	6382556	+	7	circRNA	ENSSSCT00000064356	NUP98	chr9:6352989-6355157|chr9:6382556-6386177	nucleoporin 98 and 96 [Source:VGNC Symbol;Acc:VGNC:90988]	GO:0000776(kinetochore);GO:0003713(transcription coactivator activity);GO:0003729(mRNA binding);GO:0005635(nuclear envelope);GO:0005643(nuclear pore);GO:0005654(nucleoplasm);GO:0006913(nucleocytoplasmic transport);GO:0016604(nuclear body);GO:0017056(structural constituent of nuclear pore);GO:0031080(nuclear pore outer ring);GO:0031965(nuclear membrane);GO:0034399(nuclear periphery);GO:0042405(nuc…	03013(RNA transport);05164(Influenza A)	NA
circRNA2806	0	0	2975.11		1	no	chr2	142195747	142219557	+	7	circRNA	ENSSSCT00000015694	ANKHD1	chr2:142194365-142195746|chr2:142219557-142242468	eukaryotic translation initiation factor 4E binding protein 3 [Source:NCBI gene (formerly Entrezgene);Acc:100529254]	GO:0003676(nucleic acid binding);GO:0003723(RNA binding);GO:0005515(protein binding);GO:0008190(eukaryotic initiation factor 4E binding);GO:0045947(negative regulation of translational initiation)	03013(RNA transport)	NA
circRNA1134	7.60821	876.345	0		0.10644	no	chr4	106850368	106875262	+	11	circRNA	ENSSSCT00000007412	PHTF1	chr4:106849308-106850367|chr4:106875262-106878629	putative homeodomain transcription factor 1 [Source:VGNC Symbol;Acc:VGNC:91404]	GO:0005783(endoplasmic reticulum);GO:0016020(membrane);GO:0016021(integral component of membrane)	NA	NA
circRNA2346	0	0	2930.01		0.165616	no	chr4	2738960	2748554	+	2	circRNA	ENSSSCT00000065316	PTK2	chr4:2656764-2738959|chr4:2748554-2760595	protein tyrosine kinase 2 [Source:VGNC Symbol;Acc:VGNC:98840]	GO:0001725(stress fiber);GO:0001932(regulation of protein phosphorylation);GO:0001934(positive regulation of protein phosphorylation);GO:0003779(actin binding);GO:0004672(protein kinase activity);GO:0004713(protein tyrosine kinase activity);GO:0004715(non-membrane spanning protein tyrosine kinase activity);GO:0005178(integrin binding);GO:0005524(ATP binding);GO:0005634(nucleus);GO:0005737(cytopla…	01522(Endocrine resistance);04012(ErbB signaling pathway);04062(Chemokine signaling pathway);04151(PI3K-Akt signaling pathway);04360(Axon guidance);04370(VEGF signaling pathway);04510(Focal adhesion);04670(Leukocyte transendothelial migration);04810(Regulation of actin cytoskeleton);05100(Bacterial invasion of epithelial cells);05146(Amoebiasis);05163(Human cytomegalovirus infection);05165(Human …	EC:2.7.10.2
circRNA231	697.183	363.521	0		0.207732	no	chr1	129659979	129662208	-	4	circRNA	ENSSSCT00000050299	MGA	chr1:129656337-129659978|chr1:129662208-129687075	MAX dimerization protein MGA [Source:VGNC Symbol;Acc:VGNC:90195]	GO:0003700(DNA-binding transcription factor activity);GO:0005634(nucleus);GO:0006355(regulation of transcription, DNA-templated);GO:0046983(protein dimerization activity);GO:0071339(MLL1 complex)	NA	NA
circRNA2281	0	0	2924.57		0.0383775	yes	chr7	54683146	54686599	+	2	circRNA	ENSSSCT00000062921	ABHD2	chr7:54655911-54683145|chr7:54686599-54724778	abhydrolase domain containing 2, acylglycerol lipase [Source:VGNC Symbol;Acc:VGNC:84980]	GO:0001669(acrosomal vesicle);GO:0003707(steroid hormone receptor activity);GO:0007340(acrosome reaction);GO:0008126(acetylesterase activity);GO:0009611(response to wounding);GO:0030336(negative regulation of cell migration);GO:0032570(response to progesterone);GO:0033878(hormone-sensitive lipase activity);GO:0036126(sperm flagellum);GO:0042562(hormone binding);GO:0043401(steroid hormone mediated…	NA	NA
circRNA1319	190.205	361.49	0		0.207248	no	chr13	137195360	137240863	-	4	circRNA	ENSSSCT00000039895	SEC22A	chr13:137185175-137195359|chr13:137240863-137249661	SEC22 homolog A, vesicle trafficking protein [Source:VGNC Symbol;Acc:VGNC:92673]	GO:0006888(endoplasmic reticulum to Golgi vesicle-mediated transport)	NA	NA
circRNA751	352.899	360.615	0		0.198111	no	chr1	12041132	12043885	-	2	circRNA	ENSSSCT00000062929	SCAF8	chr1:11930067-12041131|chr1:12043885-12046382	SR-related CTD associated factor 8 [Source:VGNC Symbol;Acc:VGNC:92604]	GO:0003676(nucleic acid binding);GO:0003723(RNA binding);GO:0005634(nucleus);GO:0005654(nucleoplasm);GO:0032786(positive regulation of DNA-templated transcription, elongation);GO:0043175(RNA polymerase core enzyme binding);GO:1990269(RNA polymerase II C-terminal domain phosphoserine binding);GO:2000805(negative regulation of termination of RNA polymerase II transcription, poly(A)-coupled)	NA	NA
circRNA2451	0	0	2921.16		0.029852	yes	chr1	216319718	216341225	+	5	circRNA	ENSSSCT00000005739	ERMP1	chr1:216314903-216319717|chr1:216341225-216343251	endoplasmic reticulum metallopeptidase 1 [Source:VGNC Symbol;Acc:VGNC:87777]	GO:0030968(endoplasmic reticulum unfolded protein response);GO:0034599(cellular response to oxidative stress)	NA	NA
circRNA1562	0	5.71342	2916.19		0.227942	no	chr2	149795386	149799967	-	2	circRNA	ENSSSCT00000038984	HTR4	chr2:149731300-149795385|chr2:149799967-149811998	5-hydroxytryptamine receptor 4 [Source:VGNC Symbol;Acc:VGNC:89002]	GO:0004930(G protein-coupled receptor activity);GO:0004993(G protein-coupled serotonin receptor activity);GO:0005737(cytoplasm);GO:0005768(endosome);GO:0005886(plasma membrane);GO:0005887(integral component of plasma membrane);GO:0007165(signal transduction);GO:0007186(G protein-coupled receptor signaling pathway);GO:0007268(chemical synaptic transmission);GO:0016020(membrane);GO:0016021(integral…	04020(Calcium signaling pathway);04024(cAMP signaling pathway);04080(Neuroactive ligand-receptor interaction);04726(Serotonergic synapse)	NA
circRNA2539	0	0	2910.01		0.154635	no	chr13	122190540	122192108	+	4	circRNA	ENSSSCT00000025407	PSMD2	chr13:122188740-122190539|chr13:122192108-122192589	proteasome 26S subunit, non-ATPase 2 [Source:NCBI gene (formerly Entrezgene);Acc:100627568]	GO:0000502(proteasome complex);GO:0004222(metalloendopeptidase activity);GO:0006508(proteolysis);GO:0008237(metallopeptidase activity);GO:0008540(proteasome regulatory particle, base subcomplex);GO:0022624(proteasome accessory complex);GO:0030234(enzyme regulator activity);GO:0042176(regulation of protein catabolic process);GO:0050790(regulation of catalytic activity)	03050(Proteasome);05169(Epstein-Barr virus infection)	NA
circRNA2854	0	0	2906.37		1	no	chr12	51182192	51182821	-	2	circRNA	ENSSSCT00000041387	WSCD1	chr12:51177518-51182191|chr12:51182821-51187052	WSC domain containing 1 [Source:VGNC Symbol;Acc:VGNC:94983]	GO:0008146(sulfotransferase activity)	NA	NA
circRNA1382	45.6493	357.029	0		0.384678	no	chr15	32367294	32394633	+	5	circRNA	ENSSSCT00000028086	FBXO25	chr15:32359598-32367293|chr15:32394633-32395908	F-box protein 25 [Source:VGNC Symbol;Acc:VGNC:95588]	GO:0005515(protein binding);GO:0005634(nucleus)	04068(FoxO signaling pathway)	NA
circRNA2302	0	0	2880.01		0.167398	no	chr6	29344146	29357287	+	5	circRNA	ENSSSCT00000036721	NUDT21	chr6:29340120-29344145|chr6:29357287-29359309	nudix hydrolase 21 [Source:VGNC Symbol;Acc:VGNC:98523]	GO:0003729(mRNA binding);GO:0005849(mRNA cleavage factor complex);GO:0006378(mRNA polyadenylation);GO:0016787(hydrolase activity)	03015(mRNA surveillance pathway)	NA
circRNA1656	0	5.71342	2859.28		0.0578055	no	chr13	73294632	73295032	+	2	circRNA	ENSSSCT00000069924	TXNRD3	chr13:73292836-73294631|chr13:73295032-73296079	thioredoxin reductase 3 [Source:VGNC Symbol;Acc:VGNC:94614]	GO:0004791(thioredoxin-disulfide reductase activity);GO:0005654(nucleoplasm);GO:0005829(cytosol);GO:0015035(protein disulfide oxidoreductase activity);GO:0016491(oxidoreductase activity);GO:0016668(oxidoreductase activity, acting on a sulfur group of donors, NAD(P) as acceptor);GO:0045454(cell redox homeostasis);GO:0050660(flavin adenine dinucleotide binding);GO:0055114(oxidation-reduction proces…	00450(Selenocompound metabolism);05200(Pathways in cancer);05225(Hepatocellular carcinoma)	EC:1.8.1.9
circRNA545	472.088	350.333	0		0.0896641	no	chr14	78543873	78575595	+	3	circRNA	ENSSSCT00000078666	LRMDA	chr14:77964173-78543872|chr14:78575595-78824474	leucine rich melanocyte differentiation associated [Source:HGNC Symbol;Acc:HGNC:23405]	GO:0005515(protein binding)	NA	NA
circRNA2848	0	0	2842.55		1	no	chr12	31212575	31223236	+	5	circRNA	ENSSSCT00000031451	TOM1L1	chr12:31210082-31212574|chr12:31223236-31244268	target of myb1 like 1 membrane trafficking protein [Source:VGNC Symbol;Acc:VGNC:94302]	GO:0005737(cytoplasm);GO:0005768(endosome);GO:0005829(cytosol);GO:0006886(intracellular protein transport);GO:0007165(signal transduction);GO:0019901(protein kinase binding);GO:0030276(clathrin binding);GO:0030295(protein kinase activator activity);GO:0031954(positive regulation of protein autophosphorylation);GO:0032147(activation of protein kinase activity);GO:0045839(negative regulation of mit…	NA	NA
circRNA1169	7.60821	668.619	0		0.177956	no	chr2	27609568	27650223	-	2	circRNA	ENSSSCT00000054271	HIPK3	chr2:27596205-27609567|chr2:27650223-27684465	homeodomain interacting protein kinase 3 [Source:VGNC Symbol;Acc:VGNC:88889]	GO:0004672(protein kinase activity);GO:0004674(protein serine/threonine kinase activity);GO:0005524(ATP binding);GO:0005829(cytosol);GO:0005886(plasma membrane);GO:0006468(protein phosphorylation);GO:0009299(mRNA transcription);GO:0016604(nuclear body);GO:0043066(negative regulation of apoptotic process)	04218(Cellular senescence)	EC:2.7.11.1
circRNA2603	0	0	2830.01		0.167213	no	chr17	61493466	61497286	-	3	circRNA	ENSSSCT00000024716	TAF4	chr17:61492678-61493465|chr17:61497286-61528613	TATA-box binding protein associated factor 4 [Source:VGNC Symbol;Acc:VGNC:95532]	GO:0000785(chromatin);GO:0001046(core promoter sequence-specific DNA binding);GO:0001541(ovarian follicle development);GO:0003677(DNA binding);GO:0005634(nucleus);GO:0005654(nucleoplasm);GO:0005669(transcription factor TFIID complex);GO:0005829(cytosol);GO:0006351(transcription, DNA-templated);GO:0006352(DNA-templated transcription, initiation);GO:0006367(transcription initiation from RNA polymer…	03022(Basal transcription factors);05016(Huntington disease)	NA
circRNA2824	0	0	2827.82		1	no	chr1	131093418	131130766	-	19	circRNA	ENSSSCT00000032164	BUB1B	chr1:131075225-131093417|chr1:131130766-131135369	BUB1 mitotic checkpoint serine/threonine kinase B [Source:VGNC Symbol;Acc:VGNC:103039]	GO:0000776(kinetochore);GO:0000777(condensed chromosome kinetochore);GO:0000778(condensed nuclear chromosome kinetochore);GO:0000940(condensed chromosome outer kinetochore);GO:0004672(protein kinase activity);GO:0005524(ATP binding);GO:0005737(cytoplasm);GO:0005819(spindle);GO:0005829(cytosol);GO:0006468(protein phosphorylation);GO:0007091(metaphase/anaphase transition of mitotic cell cycle);GO:0…	04110(Cell cycle);05166(Human T-cell leukemia virus 1 infection)	EC:2.7.11.1
circRNA2347	0	0	2820.01		0.166446	no	chr4	3108315	3115539	+	2	circRNA	ENSSSCT00000006514	TRAPPC9	chr4:3094867-3108314|chr4:3115539-3131459	trafficking protein particle complex 9 [Source:VGNC Symbol;Acc:VGNC:94380]	GO:0005737(cytoplasm);GO:0021987(cerebral cortex development);GO:0030008(TRAPP complex);GO:0030182(neuron differentiation);GO:0051092(positive regulation of NF-kappaB transcription factor activity)	NA	NA
circRNA2764	0	0	2818		1	no	chr4	105956036	105975797	+	9	circRNA	ENSSSCT00000007400	DENND2C	chr4:105951769-105956035|chr4:105975797-105981892	DENN domain containing 2C [Source:HGNC Symbol;Acc:HGNC:24748]	GO:0005085(guanyl-nucleotide exchange factor activity);GO:0005654(nucleoplasm)	NA	NA
circRNA316	956.938	347.339	920.003		0.469897	no	chr9	107013595	107035544	-	5	circRNA	ENSSSCT00000049803	COG5	chr9:107002844-107013594|chr9:107035544-107064876	component of oligomeric golgi complex 5 [Source:VGNC Symbol;Acc:VGNC:86857]	GO:0005654(nucleoplasm);GO:0005794(Golgi apparatus);GO:0006891(intra-Golgi vesicle-mediated transport);GO:0017119(Golgi transport complex);GO:0048219(inter-Golgi cisterna vesicle-mediated transport)	NA	NA
circRNA1373	395.627	344.046	0		0.348779	no	chr16	22431330	22451473	-	11	circRNA	ENSSSCT00000018340	CPLANE1	chr16:22430011-22431329|chr16:22451473-22454055	ciliosis and planar polarity effector 1 [Source:VGNC Symbol;Acc:VGNC:86941]	GO:0001736(establishment of planar polarity);GO:0001822(kidney development);GO:0003279(cardiac septum development);GO:0003281(ventricular septum development);GO:0007507(heart development);GO:0021549(cerebellum development);GO:0035869(ciliary transition zone);GO:0042733(embryonic digit morphogenesis);GO:0060021(roof of mouth development);GO:0060271(cilium assembly);GO:0060976(coronary vasculature …	NA	NA
circRNA287	1188.18	343.841	6411.77		0.750962	no	chr12	60366858	60376920	-	6	circRNA	ENSSSCT00000064503	SLC5A10	chr12:60361193-60366857|chr12:60376920-60382104	solute carrier family 5 member 10 [Source:NCBI gene (formerly Entrezgene);Acc:497235]	GO:0000287(magnesium ion binding);GO:0004749(ribose phosphate diphosphokinase activity);GO:0009116(nucleoside metabolic process);GO:0009165(nucleotide biosynthetic process);GO:0016020(membrane);GO:0022857(transmembrane transporter activity);GO:0055085(transmembrane transport)	NA	NA
circRNA2677	0	0	2810.01		0.164165	no	chr18	10300708	10318435	-	3	circRNA	ENSSSCT00000061653	ENSSSCG00000016509	chr18:10297756-10300707|chr18:10318435-10321438	NA	GO:0003729(mRNA binding);GO:0005685(U1 snRNP);GO:0006376(mRNA splice site selection);GO:0016607(nuclear speck)	NA	NA
circRNA2807	0	0	2808.19		1	no	chr2	149692191	149694899	+	3	circRNA	ENSSSCT00000015769	FBXO38	chr2:149691004-149692190|chr2:149694899-149697897	F-box protein 38 [Source:VGNC Symbol;Acc:VGNC:88042]	GO:0002842(positive regulation of T cell mediated immune response to tumor cell);GO:0005515(protein binding);GO:0005634(nucleus);GO:0005737(cytoplasm);GO:0010976(positive regulation of neuron projection development);GO:0031146(SCF-dependent proteasomal ubiquitin-dependent protein catabolic process);GO:0070936(protein K48-linked ubiquitination)	NA	NA
circRNA2316	0	0	2800.01		0.165672	no	chr6	110809477	110819629	+	3	circRNA	ENSSSCT00000004117	PSMA8	chr6:110799638-110809476|chr6:110819629-110833764	proteasome 20S subunit alpha 8 [Source:VGNC Symbol;Acc:VGNC:91902]	GO:0005634(nucleus);GO:0005839(proteasome core complex);GO:0006511(ubiquitin-dependent protein catabolic process);GO:0010498(proteasomal protein catabolic process);GO:0019773(proteasome core complex, alpha-subunit complex);GO:0051321(meiotic cell cycle);GO:0051603(proteolysis involved in cellular protein catabolic process);GO:0060631(regulation of meiosis I);GO:1990111(spermatoproteasome complex)	03050(Proteasome)	EC:3.4.25.1
circRNA2452	0	0	2800.01		0.166403	no	chr1	221374920	221402058	-	10	circRNA	ENSSSCT00000063328	DOCK8	chr1:221349339-221374919|chr1:221402058-221421682	dedicator of cytokinesis 8 [Source:VGNC Symbol;Acc:VGNC:87398]	GO:0001771(immunological synapse formation);GO:0005085(guanyl-nucleotide exchange factor activity);GO:0005737(cytoplasm);GO:0007264(small GTPase mediated signal transduction);GO:0031252(cell leading edge);GO:0031256(leading edge membrane);GO:0036336(dendritic cell migration);GO:0043547(positive regulation of GTPase activity);GO:0061485(memory T cell proliferation);GO:0070233(negative regulation o…	NA	NA
circRNA306	1059.7	342.805	0		0.0789937	no	chr9	85677739	85698198	-	2	circRNA	ENSSSCT00000090762	CRPPA	chr9:85631345-85677738|chr9:85698198-85710290	CDP-L-ribitol pyrophosphorylase A [Source:VGNC Symbol;Acc:VGNC:87003]	GO:0003824(catalytic activity);GO:0005829(cytosol);GO:0006486(protein glycosylation);GO:0007411(axon guidance);GO:0008299(isoprenoid biosynthetic process);GO:0035269(protein O-linked mannosylation);GO:0042803(protein homodimerization activity);GO:0047349(D-ribitol-5-phosphate cytidylyltransferase activity);GO:0070567(cytidylyltransferase activity)	00040(Pentose and glucuronate interconversions);00515(Mannose type O-glycan biosynthesis)	EC:2.7.7.40
circRNA2455	0	0	2760.01		0.172784	no	chr1	231086277	231091029	+	3	circRNA	ENSSSCT00000063317	CEP78	chr1:231085005-231086276|chr1:231091029-231093035	centrosomal protein 78 [Source:VGNC Symbol;Acc:VGNC:86577]	GO:0005515(protein binding);GO:0005813(centrosome);GO:0036064(ciliary basal body);GO:0044782(cilium organization)	NA	NA
circRNA2847	0	0	2759.09		1	no	chr12	23707875	23709850	-	3	circRNA	ENSSSCT00000019652	SOCS7	chr12:23704273-23707874|chr12:23709850-23710911	suppressor of cytokine signaling 7 [Source:VGNC Symbol;Acc:VGNC:93334]	GO:0035556(intracellular signal transduction)	04630(Jak-STAT signaling pathway);04917(Prolactin signaling pathway)	NA
circRNA2176	0	6.49144	2754.92		0.0739316	no	chr13	33415280	33457051	+	4	circRNA	ENSSSCT00000052076	DOCK3	chr13:33325439-33415279|chr13:33457051-33513038	dedicator of cytokinesis 3 [Source:VGNC Symbol;Acc:VGNC:87393]	GO:0005085(guanyl-nucleotide exchange factor activity);GO:0005515(protein binding);GO:0005829(cytosol);GO:0007264(small GTPase mediated signal transduction)	NA	NA
circRNA898	491.175	337.195	0		0.180975	no	chr13	157615688	157628266	+	5	circRNA	ENSSSCT00000040456	SENP7	chr13:157558471-157615687|chr13:157628266-157636995	SUMO specific peptidase 7 [Source:VGNC Symbol;Acc:VGNC:92716]	GO:0005634(nucleus);GO:0006508(proteolysis);GO:0008234(cysteine-type peptidase activity)	NA	EC:3.4.22.68
circRNA216	232.394	333.661	0		0.216836	no	chr1	77215898	77241817	-	6	circRNA	ENSSSCT00000042003	REV3L	chr1:77208585-77215897|chr1:77241817-77254057	REV3 like, DNA directed polymerase zeta catalytic subunit [Source:VGNC Symbol;Acc:VGNC:92226]	GO:0000166(nucleotide binding);GO:0003676(nucleic acid binding);GO:0003677(DNA binding);GO:0003887(DNA-directed DNA polymerase activity);GO:0005730(nucleolus);GO:0006281(DNA repair);GO:0016035(zeta DNA polymerase complex);GO:0019985(translesion synthesis)	01524(Platinum drug resistance);03460(Fanconi anemia pathway)	EC:2.7.7.7
circRNA2992	0	0	2744.36		1	no	chr14	12291275	12367810	+	4	circRNA	ENSSSCT00000061871	FZD3	chr14:12281268-12291274|chr14:12367810-12374219	frizzled class receptor 3 [Source:VGNC Symbol;Acc:VGNC:88281]	GO:0001736(establishment of planar polarity);GO:0001764(neuron migration);GO:0001843(neural tube closure);GO:0001942(hair follicle development);GO:0002052(positive regulation of neuroblast proliferation);GO:0004888(transmembrane signaling receptor activity);GO:0005515(protein binding);GO:0005737(cytoplasm);GO:0005886(plasma membrane);GO:0007166(cell surface receptor signaling pathway);GO:0016020(…	04150(mTOR signaling pathway);04310(Wnt signaling pathway);04360(Axon guidance);04390(Hippo signaling pathway);04550(Signaling pathways regulating pluripotency of stem cells);04916(Melanogenesis);04934(Cushing syndrome);05165(Human papillomavirus infection);05200(Pathways in cancer);05205(Proteoglycans in cancer);05206(MicroRNAs in cancer);05217(Basal cell carcinoma);05224(Breast cancer);05225(He…	NA
circRNA2574	0	0	2740.01		0.172931	no	chr11	78349882	78352808	+	3	circRNA	ENSSSCT00000083602	ATP11A	chr11:78343132-78349881|chr11:78352808-78356480	ATPase phospholipid transporting 11A [Source:VGNC Symbol;Acc:VGNC:85634]	GO:0000166(nucleotide binding);GO:0000287(magnesium ion binding);GO:0001701(in utero embryonic development);GO:0005524(ATP binding);GO:0005783(endoplasmic reticulum);GO:0005887(integral component of plasma membrane);GO:0010831(positive regulation of myotube differentiation);GO:0015914(phospholipid transport);GO:0016021(integral component of membrane);GO:0043231(intracellular membrane-bounded orga…	NA	EC:7.6.2.1
circRNA245	337.347	331.378	0		0.338805	no	chr1	169540497	169559446	-	7	circRNA	ENSSSCT00000005491	MYO9A	chr1:169530659-169540496|chr1:169559446-169596240	myosin IXA [Source:VGNC Symbol;Acc:VGNC:103138]	GO:0003774(motor activity);GO:0005096(GTPase activator activity);GO:0005515(protein binding);GO:0005524(ATP binding);GO:0007165(signal transduction);GO:0016459(myosin complex);GO:0034329(cell junction assembly);GO:0035556(intracellular signal transduction);GO:0043547(positive regulation of GTPase activity);GO:0045198(establishment of epithelial cell apical/basal polarity)	NA	NA
circRNA1927	0	5.81638	2720.01		0.163771	no	chr13	66283421	66285142	+	3	circRNA	ENSSSCT00000090288	FANCD2	chr13:66281470-66283420|chr13:66285142-66286771	FA complementation group D2 [Source:VGNC Symbol;Acc:VGNC:88003]	GO:0000793(condensed chromosome);GO:0005634(nucleus);GO:0006281(DNA repair);GO:0006974(cellular response to DNA damage stimulus);GO:0007129(homologous chromosome pairing at meiosis);GO:0007276(gamete generation);GO:0034599(cellular response to oxidative stress);GO:0045589(regulation of regulatory T cell differentiation);GO:0048854(brain morphogenesis);GO:0050727(regulation of inflammatory respons…	03460(Fanconi anemia pathway)	NA
circRNA2381	0	0	2720.01		0.175179	no	chr3	38741343	38745384	-	3	circRNA	ENSSSCT00000053266	CLUAP1	chr3:38737226-38741342|chr3:38745384-38749077	clusterin associated protein 1 [Source:VGNC Symbol;Acc:VGNC:86791]	GO:0005654(nucleoplasm);GO:0005929(cilium);GO:0030030(cell projection organization);GO:0042995(cell projection);GO:0043231(intracellular membrane-bounded organelle)	NA	NA
circRNA1304	7.60821	636.161	0		0.187836	no	chr13	91340850	91378095	+	7	circRNA	ENSSSCT00000012824	MED12L	chr13:91337471-91340849|chr13:91378095-91534875	mediator complex subunit 12L [Source:VGNC Symbol;Acc:VGNC:90105]	GO:0003712(transcription coregulator activity);GO:0006357(regulation of transcription by RNA polymerase II);GO:0008013(beta-catenin binding);GO:0008134(transcription factor binding);GO:0016592(mediator complex)	04919(Thyroid hormone signaling pathway)	NA
circRNA2766	0	0	2710		1	no	chr4	112443186	112443826	-	1	circRNA	ENSSSCT00000007505	NTNG1	chr4:112370920-112443185|chr4:112443826-112605660	netrin G1 [Source:VGNC Symbol;Acc:VGNC:90935]	GO:0005886(plasma membrane);GO:0007409(axonogenesis);GO:0010975(regulation of neuron projection development);GO:0016020(membrane);GO:0016021(integral component of membrane);GO:0046658(anchored component of plasma membrane);GO:0050804(modulation of chemical synaptic transmission);GO:0050839(cell adhesion molecule binding);GO:0098632(cell-cell adhesion mediator activity);GO:0098685(Schaffer collate…	04360(Axon guidance);04514(Cell adhesion molecules (CAMs))	NA
circRNA2671	0	0	2700.01		0.173253	no	X	124856303	124858739	+	2	circRNA	ENSSSCT00000031565	TKTL1	X:124850818-124856302|X:124858739-124860633	transketolase like 1 [Source:VGNC Symbol;Acc:VGNC:94009]	GO:0003824(catalytic activity);GO:0005829(cytosol)	00030(Pentose phosphate pathway)	EC:2.2.1.1
circRNA2908	0	0	2685.45		1	no	chr13	54139188	54163603	-	5	circRNA	ENSSSCT00000012605	SHQ1	chr13:54119897-54139187|chr13:54163603-54171983	SHQ1, H/ACA ribonucleoprotein assembly factor [Source:VGNC Symbol;Acc:VGNC:92859]	GO:0000493(box H/ACA snoRNP assembly);GO:0005654(nucleoplasm);GO:0005737(cytoplasm);GO:0005829(cytosol);GO:0022618(ribonucleoprotein complex assembly);GO:0043065(positive regulation of apoptotic process);GO:2000233(negative regulation of rRNA processing)	NA	NA
circRNA2415	0	0	2680.01		0.174556	no	chr2	114803584	114831251	+	7	circRNA	ENSSSCT00000015510	MAN2A1	chr2:114772430-114803583|chr2:114831251-114838713	mannosidase alpha class 2A member 1 [Source:VGNC Symbol;Acc:VGNC:98098]	GO:0000139(Golgi membrane);GO:0001701(in utero embryonic development);GO:0001889(liver development);GO:0003824(catalytic activity);GO:0004559(alpha-mannosidase activity);GO:0005615(extracellular space);GO:0005794(Golgi apparatus);GO:0005797(Golgi medial cisterna);GO:0005801(cis-Golgi network);GO:0005975(carbohydrate metabolic process);GO:0006013(mannose metabolic process);GO:0006491(N-glycan proc…	00510(N-Glycan biosynthesis)	EC:3.2.1.114
circRNA1436	7.60821	585.996	0		0.0744711	no	X	61688015	61728597	-	10	circRNA	ENSSSCT00000087247	ATRX	X:61668516-61688014|X:61728597-61735210	ATRX chromatin remodeler [Source:VGNC Symbol;Acc:VGNC:85686]	GO:0003682(chromatin binding);GO:0005524(ATP binding);GO:0005654(nucleoplasm);GO:0006334(nucleosome assembly);GO:0006336(DNA replication-independent nucleosome assembly);GO:0006338(chromatin remodeling);GO:0015616(DNA translocase activity);GO:0016604(nuclear body);GO:0035064(methylated histone binding);GO:0042393(histone binding);GO:0045944(positive regulation of transcription by RNA polymerase I…	NA	EC:3.6.4.12
circRNA1424	334.761	320.157	0		0.214145	no	chr14	104811485	104813682	-	4	circRNA	ENSSSCT00000038998	MYOF	chr14:104808936-104811484|chr14:104813682-104815787	myoferlin [Source:VGNC Symbol;Acc:VGNC:90538]	GO:0005543(phospholipid binding);GO:0005886(plasma membrane);GO:0007520(myoblast fusion);GO:0016021(integral component of membrane);GO:0031410(cytoplasmic vesicle);GO:0043231(intracellular membrane-bounded organelle)	NA	NA
circRNA777	92.0953	319.951	0		0.392181	no	chr1	117442283	117479236	-	7	circRNA	ENSSSCT00000059435	UNC13C	chr1:117382590-117442282|chr1:117479236-117506259	unc-13 homolog C [Source:VGNC Symbol;Acc:VGNC:94702]	GO:0005509(calcium ion binding);GO:0005543(phospholipid binding);GO:0007268(chemical synaptic transmission);GO:0016079(synaptic vesicle exocytosis);GO:0019992(diacylglycerol binding);GO:0031914(negative regulation of synaptic plasticity);GO:0035556(intracellular signal transduction);GO:0044305(calyx of Held);GO:0098688(parallel fiber to Purkinje cell synapse);GO:0098793(presynapse)	04721(Synaptic vesicle cycle)	NA
circRNA2606	0	0	2670.01		0.177407	no	chr16	39711209	39731561	-	5	circRNA	ENSSSCT00000077618	ERCC8	chr16:39705426-39711208|chr16:39731561-39733531	ERCC excision repair 8, CSA ubiquitin ligase complex subunit [Source:VGNC Symbol;Acc:VGNC:87765]	GO:0005515(protein binding);GO:0006283(transcription-coupled nucleotide-excision repair);GO:0009411(response to UV);GO:0010165(response to X-ray)	03420(Nucleotide excision repair);04120(Ubiquitin mediated proteolysis)	NA
circRNA1209	7.60821	649.144	0		0.186246	no	chr1	182161653	182194969	-	8	circRNA	ENSSSCT00000052025	TXNDC16	chr1:182147857-182161652|chr1:182194969-182202669	thioredoxin domain containing 16 [Source:VGNC Symbol;Acc:VGNC:94606]	GO:0005788(endoplasmic reticulum lumen)	NA	NA
circRNA2689	0	0	2636.36		1	no	chr7	67280598	67280955	-	1	circRNA	ENSSSCT00000041802	AKAP6	chr7:67184460-67280597|chr7:67280955-67295272	A-kinase anchoring protein 6 [Source:VGNC Symbol;Acc:VGNC:85221]	GO:0005635(nuclear envelope);GO:0016529(sarcoplasmic reticulum);GO:0031965(nuclear membrane);GO:0034704(calcium channel complex);GO:0044325(ion channel binding);GO:0048471(perinuclear region of cytoplasm);GO:0060306(regulation of membrane repolarization);GO:0071320(cellular response to cAMP);GO:1901381(positive regulation of potassium ion transmembrane transport);GO:1902261(positive regulation of…	NA	NA
circRNA1251	7.60821	599.087	0		0.183375	no	chr9	105340987	105375049	-	7	circRNA	ENSSSCT00000089549	PUS7	chr9:105336733-105340986|chr9:105375049-105377667	pseudouridine synthase 7 [Source:HGNC Symbol;Acc:HGNC:26033]	GO:0001522(pseudouridine synthesis);GO:0003723(RNA binding);GO:0005509(calcium ion binding);GO:0005634(nucleus);GO:0009451(RNA modification);GO:0009982(pseudouridine synthase activity);GO:0017148(negative regulation of translation);GO:0019899(enzyme binding);GO:0031119(tRNA pseudouridine synthesis);GO:1902036(regulation of hematopoietic stem cell differentiation);GO:1990481(mRNA pseudouridine syn…	NA	EC:5.4.99.27
circRNA2930	0	0	2616.72		1	no	chr11	685277	686516	+	2	circRNA	ENSSSCT00000044485	ZMYM2	chr11:683082-685276|chr11:686516-699408	zinc finger MYM-type containing 2 [Source:VGNC Symbol;Acc:VGNC:95182]	GO:0008270(zinc ion binding);GO:0016605(PML body);GO:0031624(ubiquitin conjugating enzyme binding)	NA	NA
circRNA2006	0	5.81638	2611.81		0.246917	no	X	15135012	15146578	+	3	circRNA	ENSSSCT00000031758	PPEF1	X:15113561-15135011|X:15146578-15175357	protein phosphatase with EF-hand domain 1 [Source:VGNC Symbol;Acc:VGNC:91689]	GO:0004721(phosphoprotein phosphatase activity);GO:0005506(iron ion binding);GO:0005509(calcium ion binding);GO:0005515(protein binding);GO:0016787(hydrolase activity);GO:0030145(manganese ion binding);GO:0050906(detection of stimulus involved in sensory perception)	NA	EC:3.1.3.16
circRNA2341	0	0	2610.01		0.17859	no	chr5	73372351	73399218	-	6	circRNA	ENSSSCT00000038625	GXYLT1	chr5:73364565-73372350|chr5:73399218-73408007	glucoside xylosyltransferase 1 [Source:VGNC Symbol;Acc:VGNC:88756]	GO:0016266(O-glycan processing);GO:0016757(transferase activity, transferring glycosyl groups);GO:0035252(UDP-xylosyltransferase activity)	00514(Other types of O-glycan biosynthesis)	NA
circRNA2934	0	0	2606.9		1	no	chr11	49390791	49396311	-	2	circRNA	ENSSSCT00000010386	MYCBP2	chr11:49386934-49390790|chr11:49396311-49405203	MYC binding protein 2 [Source:VGNC Symbol;Acc:VGNC:90502]	GO:0005085(guanyl-nucleotide exchange factor activity);GO:0005634(nucleus);GO:0005654(nucleoplasm);GO:0008045(motor neuron axon guidance);GO:0008270(zinc ion binding);GO:0015630(microtubule cytoskeleton);GO:0016567(protein ubiquitination);GO:0021785(branchiomotor neuron axon guidance);GO:0021952(central nervous system projection neuron axonogenesis);GO:0030424(axon);GO:0031267(small GTPase bindin…	NA	EC:2.3.2.27
circRNA2802	0	0	2601.99		1	no	chr2	115883618	115886729	+	3	circRNA	ENSSSCT00000051417	WDR36	chr2:115882960-115883617|chr2:115886729-115894553	WD repeat domain 36 [Source:VGNC Symbol;Acc:VGNC:94917]	GO:0005515(protein binding);GO:0005730(nucleolus);GO:0006364(rRNA processing);GO:0032040(small-subunit processome)	03008(Ribosome biogenesis in eukaryotes)	NA
circRNA2479	0	0	2600.01		0.177685	no	chr12	48377612	48381478	-	2	circRNA	ENSSSCT00000019401	SMG6	chr12:48377245-48377611|chr12:48381478-48382086	SMG6 nonsense mediated mRNA decay factor [Source:VGNC Symbol;Acc:VGNC:93249]	GO:0000184(nuclear-transcribed mRNA catabolic process, nonsense-mediated decay);GO:0003723(RNA binding);GO:0004521(endoribonuclease activity);GO:0005515(protein binding);GO:0005634(nucleus);GO:0005730(nucleolus);GO:0005737(cytoplasm);GO:0005829(cytosol);GO:0032204(regulation of telomere maintenance);GO:0035145(exon-exon junction complex);GO:0042162(telomeric DNA binding);GO:0043021(ribonucleoprot…	03015(mRNA surveillance pathway)	NA
circRNA2320	0	0	2570.01		0.170666	no	chr6	164220245	164229749	+	6	circRNA	ENSSSCT00000057943	STIL	chr6:164217606-164220244|chr6:164229749-164233615	STIL centriolar assembly protein [Source:VGNC Symbol;Acc:VGNC:93545]	GO:0005737(cytoplasm);GO:0005813(centrosome);GO:0005814(centriole);GO:0007052(mitotic spindle organization);GO:0042802(identical protein binding);GO:0046599(regulation of centriole replication);GO:0051298(centrosome duplication);GO:0071539(protein localization to centrosome)	NA	NA
circRNA2861	0	0	2562.71		1	no	chr9	239323	245431	+	4	circRNA	ENSSSCT00000056029	TMEM41B	chr9:234599-239322|chr9:245431-247997	transmembrane protein 41B [Source:VGNC Symbol;Acc:VGNC:94179]	GO:0000045(autophagosome assembly);GO:0005789(endoplasmic reticulum membrane);GO:0044233(mitochondria-associated endoplasmic reticulum membrane)	NA	NA
circRNA331	144.752	302.452	6919.7		0.31247	no	chr9	131264261	131268491	-	4	circRNA	ENSSSCT00000016993	DTL	chr9:131257156-131264260|chr9:131268491-131275241	denticleless E3 ubiquitin [Source:VGNC Symbol;Acc:VGNC:87461]	GO:0000209(protein polyubiquitination);GO:0004842(ubiquitin-protein transferase activity);GO:0005515(protein binding);GO:0005634(nucleus);GO:0005654(nucleoplasm);GO:0005730(nucleolus);GO:0005813(centrosome);GO:0005829(cytosol);GO:0006511(ubiquitin-dependent protein catabolic process);GO:0006513(protein monoubiquitination);GO:0006974(cellular response to DNA damage stimulus);GO:0009411(response to…	NA	NA
circRNA764	1097.4	302.452	196.377		0.604132	no	chr1	85926481	85964180	-	5	circRNA	ENSSSCT00000075996	BCKDHB	chr1:85830636-85926480|chr1:85964180-86002182	branched chain keto acid dehydrogenase E1 subunit beta [Source:VGNC Symbol;Acc:VGNC:85777]	GO:0003824(catalytic activity);GO:0003826(alpha-ketoacid dehydrogenase activity);GO:0005730(nucleolus);GO:0005739(mitochondrion);GO:0005947(mitochondrial alpha-ketoglutarate dehydrogenase complex);GO:0009083(branched-chain amino acid catabolic process)	00280(Valine, leucine and isoleucine degradation);00640(Propanoate metabolism)	EC:1.2.4.4
circRNA1383	7.60821	564.756	0		0.219671	no	chr15	45777635	45800635	+	3	circRNA	ENSSSCT00000076117	PRIMPOL	chr15:45772884-45777634|chr15:45800635-45802882	primase and DNA directed polymerase [Source:VGNC Symbol;Acc:VGNC:96133]	GO:0003682(chromatin binding);GO:0003887(DNA-directed DNA polymerase activity);GO:0003896(DNA primase activity);GO:0005634(nucleus);GO:0005657(replication fork);GO:0005759(mitochondrial matrix);GO:0006264(mitochondrial DNA replication);GO:0006269(DNA replication, synthesis of RNA primer);GO:0008270(zinc ion binding);GO:0009411(response to UV);GO:0019985(translesion synthesis);GO:0030145(manganese…	NA	EC:2.7.7.102
circRNA2214	0	6.49144	2543.08		0.258632	no	chr17	34722015	34724622	+	2	circRNA	ENSSSCT00000007882	ENSSSCG00000007203	chr17:34695566-34722014|chr17:34724622-34729797	NA	GO:0000166(nucleotide binding);GO:0004672(protein kinase activity);GO:0004674(protein serine/threonine kinase activity);GO:0005524(ATP binding);GO:0006468(protein phosphorylation);GO:0008013(beta-catenin binding);GO:0016301(kinase activity);GO:0019888(protein phosphatase regulator activity);GO:0046777(protein autophosphorylation)	03008(Ribosome biogenesis in eukaryotes);04064(NF-kappa B signaling pathway);04137(Mitophagy - animal);04310(Wnt signaling pathway);04520(Adherens junction);05162(Measles)	EC:2.7.11.1
circRNA1674	0	5.71342	2520.01		0.170847	no	chr11	13246347	13262673	+	4	circRNA	ENSSSCT00000077721	ENSSSCG00000047553	chr11:13181452-13246346|chr11:13262673-13406472	NA	GO:0016020(membrane);GO:0016021(integral component of membrane)	NA	NA
circRNA1097	30.4329	297.201	0		0.193026	no	chr5	45401089	45403216	-	3	circRNA	ENSSSCT00000052045	CCDC91	chr5:45342624-45401088|chr5:45403216-45440621	coiled-coil domain containing 91 [Source:VGNC Symbol;Acc:VGNC:86329]	GO:0005654(nucleoplasm);GO:0005794(Golgi apparatus);GO:0005802(trans-Golgi network);GO:0042802(identical protein binding);GO:0048193(Golgi vesicle transport);GO:0090160(Golgi to lysosome transport)	NA	NA
circRNA737	467.819	297.098	0		0.184037	no	chr2	89359613	89413823	+	7	circRNA	ENSSSCT00000090624	MSH3	chr2:89350868-89359612|chr2:89413823-89434597	mutS homolog 3 [Source:VGNC Symbol;Acc:VGNC:90419]	GO:0003697(single-stranded DNA binding);GO:0005524(ATP binding);GO:0005634(nucleus);GO:0006281(DNA repair);GO:0006298(mismatch repair);GO:0019899(enzyme binding);GO:0030983(mismatched DNA binding);GO:0032139(dinucleotide insertion or deletion binding);GO:0032142(single guanine insertion binding);GO:0032181(dinucleotide repeat insertion binding);GO:0032302(MutSbeta complex);GO:0043570(maintenance …	01524(Platinum drug resistance);03430(Mismatch repair);05200(Pathways in cancer);05210(Colorectal cancer)	NA
circRNA2545	0	0	2520.01		0.171177	no	chr13	162388403	162401582	-	5	circRNA	ENSSSCT00000031571	CRYBG3	chr13:162376293-162388402|chr13:162401582-162409687	crystallin beta-gamma domain containing 3 [Source:VGNC Symbol;Acc:VGNC:87020]	GO:0032991(protein-containing complex);GO:0051018(protein kinase A binding)	NA	NA
circRNA2926	0	0	2518.53		1	no	chr13	201067069	201068601	+	2	circRNA	ENSSSCT00000013196	DYRK1A	chr13:201043409-201067068|chr13:201068601-201121682	dual specificity tyrosine phosphorylation regulated kinase 1A [Source:VGNC Symbol;Acc:VGNC:87505]	GO:0000166(nucleotide binding);GO:0004672(protein kinase activity);GO:0004674(protein serine/threonine kinase activity);GO:0004712(protein serine/threonine/tyrosine kinase activity);GO:0004714(transmembrane receptor protein tyrosine kinase activity);GO:0004715(non-membrane spanning protein tyrosine kinase activity);GO:0005524(ATP binding);GO:0005634(nucleus);GO:0005737(cytoplasm);GO:0005856(cytos…	NA	EC:2.7.12.1
circRNA832	92.0953	290.819	0		0.415311	no	chr9	85546281	85576923	-	3	circRNA	ENSSSCT00000090762	CRPPA	chr9:85528049-85546280|chr9:85576923-85626056	CDP-L-ribitol pyrophosphorylase A [Source:VGNC Symbol;Acc:VGNC:87003]	GO:0003824(catalytic activity);GO:0005829(cytosol);GO:0006486(protein glycosylation);GO:0007411(axon guidance);GO:0008299(isoprenoid biosynthetic process);GO:0035269(protein O-linked mannosylation);GO:0042803(protein homodimerization activity);GO:0047349(D-ribitol-5-phosphate cytidylyltransferase activity);GO:0070567(cytidylyltransferase activity)	00040(Pentose and glucuronate interconversions);00515(Mannose type O-glycan biosynthesis)	EC:2.7.7.40
circRNA1135	106.515	290.819	0		0.418875	no	chr4	109167005	109176262	-	3	circRNA	ENSSSCT00000023214	CEPT1	chr4:109153280-109167004|chr4:109176262-109183240	choline/ethanolamine phosphotransferase 1 [Source:VGNC Symbol;Acc:VGNC:86583]	GO:0005789(endoplasmic reticulum membrane);GO:0006656(phosphatidylcholine biosynthetic process);GO:0008654(phospholipid biosynthetic process);GO:0016020(membrane);GO:0016780(phosphotransferase activity, for other substituted phosphate groups)	00440(Phosphonate and phosphinate metabolism);00564(Glycerophospholipid metabolism);00565(Ether lipid metabolism)	EC:2.7.8.1
circRNA2991	0	0	2518.53		1	no	chr14	6565444	6565814	+	2	circRNA	ENSSSCT00000027223	PIWIL2	chr14:6563859-6565443|chr14:6565814-6566799	piwi like RNA-mediated silencing 2 [Source:VGNC Symbol;Acc:VGNC:98198]	GO:0000966(RNA 5'-end processing);GO:0003676(nucleic acid binding);GO:0003729(mRNA binding);GO:0004521(endoribonuclease activity);GO:0005515(protein binding);GO:0005634(nucleus);GO:0005737(cytoplasm);GO:0007283(spermatogenesis);GO:0010370(perinucleolar chromocenter);GO:0010529(negative regulation of transposition);GO:0030718(germ-line stem cell population maintenance);GO:0031047(gene silencing by…	NA	NA
circRNA2460	0	0	2510.01		0.178315	no	chr1	249960090	249962833	+	2	circRNA	ENSSSCT00000063138	ELP1	chr1:249958081-249960089|chr1:249962833-249966373	elongator acetyltransferase complex subunit 1 [Source:VGNC Symbol;Acc:VGNC:97976]	GO:0002098(tRNA wobble uridine modification);GO:0005515(protein binding);GO:0005737(cytoplasm);GO:0005829(cytosol);GO:0033588(Elongator holoenzyme complex)	NA	NA
circRNA2768	0	0	2508.71		1	no	chr3	504690	517709	+	10	circRNA	ENSSSCT00000008276	SUN1	chr3:501455-504689|chr3:517709-517851	Sad1 and UNC84 domain containing 1 [Source:VGNC Symbol;Acc:VGNC:93618]	GO:0005521(lamin binding);GO:0005634(nucleus);GO:0005635(nuclear envelope);GO:0005639(integral component of nuclear inner membrane);GO:0005737(cytoplasm);GO:0006998(nuclear envelope organization);GO:0007129(homologous chromosome pairing at meiosis);GO:0016021(integral component of membrane);GO:0021817(nucleokinesis involved in cell motility in cerebral cortex radial glia guided migration);GO:0031…	NA	NA
circRNA2985	0	0	2489.07		1	no	chr15	130848034	130856845	-	4	circRNA	ENSSSCT00000037953	TRIP12	chr15:130836834-130848033|chr15:130856845-130875216	thyroid hormone receptor interactor 12 [Source:VGNC Symbol;Acc:VGNC:95555]	GO:0004842(ubiquitin-protein transferase activity);GO:0005634(nucleus);GO:0005654(nucleoplasm);GO:0006281(DNA repair);GO:0006974(cellular response to DNA damage stimulus);GO:0008270(zinc ion binding);GO:0016567(protein ubiquitination);GO:0045995(regulation of embryonic development)	04120(Ubiquitin mediated proteolysis)	EC:2.3.2.26
circRNA2943	0	0	2484.16		1	no	chr10	39392101	39398852	-	4	circRNA	ENSSSCT00000058668	ODAD2	chr10:39368096-39392100|chr10:39398852-39403181	outer dynein arm docking complex subunit 2 [Source:VGNC Symbol;Acc:VGNC:96092]	GO:0003341(cilium movement);GO:0003356(regulation of cilium beat frequency);GO:0005515(protein binding);GO:0005930(axoneme);GO:0007368(determination of left/right symmetry);GO:0007507(heart development);GO:0021591(ventricular system development);GO:0036158(outer dynein arm assembly);GO:0097546(ciliary base)	NA	NA
circRNA2911	0	0	2464.53		1	no	chr13	68383628	68394776	+	3	circRNA	ENSSSCT00000037011	PPARG	chr13:68366947-68383627|chr13:68394776-68406885	peroxisome proliferator activated receptor gamma [Source:VGNC Symbol;Acc:VGNC:91684]	GO:0003677(DNA binding);GO:0003700(DNA-binding transcription factor activity);GO:0004879(nuclear receptor activity);GO:0005634(nucleus);GO:0005654(nucleoplasm);GO:0006355(regulation of transcription, DNA-templated);GO:0008270(zinc ion binding);GO:0043231(intracellular membrane-bounded organelle);GO:0043565(sequence-specific DNA binding)	03320(PPAR signaling pathway);04152(AMPK signaling pathway);04211(Longevity regulating pathway);04380(Osteoclast differentiation);04714(Thermogenesis);05016(Huntington disease);05200(Pathways in cancer);05202(Transcriptional misregulation in cancer);05216(Thyroid cancer)	NA
circRNA2371	0	0	2460.01		0.184658	no	chr4	127596819	127603522	-	4	circRNA	ENSSSCT00000045662	PKN2	chr4:127591315-127596818|chr4:127603522-127604844	protein kinase N2 [Source:VGNC Symbol;Acc:VGNC:91482]	GO:0004672(protein kinase activity);GO:0004674(protein serine/threonine kinase activity);GO:0005524(ATP binding);GO:0005634(nucleus);GO:0005654(nucleoplasm);GO:0005737(cytoplasm);GO:0005813(centrosome);GO:0005829(cytosol);GO:0005886(plasma membrane);GO:0006468(protein phosphorylation);GO:0007165(signal transduction);GO:0010631(epithelial cell migration);GO:0016301(kinase activity);GO:0016604(nucl…	04151(PI3K-Akt signaling pathway);05132(Salmonella infection)	EC:2.7.11.13
circRNA849	413.964	285.002	0		0.193653	no	chr8	3891048	3918783	-	2	circRNA	ENSSSCT00000025950	ENSSSCG00000027349	chr8:3867680-3891047|chr8:3918783-3928933	NA	NA	NA	NA
circRNA3024	0	0	2459.62		1	no	chr18	48347262	48350932	-	3	circRNA	ENSSSCT00000018200	STK31	chr18:48345767-48347261|chr18:48350932-48357053	serine/threonine kinase 31 [Source:VGNC Symbol;Acc:VGNC:93551]	GO:0001669(acrosomal vesicle);GO:0004672(protein kinase activity);GO:0005524(ATP binding);GO:0005737(cytoplasm);GO:0006468(protein phosphorylation)	NA	EC:2.7.11.1
circRNA2855	0	0	2459.62		1	no	chr12	51585494	51586864	+	2	circRNA	ENSSSCT00000045340	NUP88	chr12:51582892-51585493|chr12:51586864-51588420	nucleoporin 88 [Source:VGNC Symbol;Acc:VGNC:90986]	GO:0000055(ribosomal large subunit export from nucleus);GO:0000056(ribosomal small subunit export from nucleus);GO:0005643(nuclear pore);GO:0005654(nucleoplasm);GO:0006913(nucleocytoplasmic transport);GO:0017056(structural constituent of nuclear pore)	03013(RNA transport)	NA
circRNA342	14.9932	0	5674.32		0.00922732	yes	chr8	70193530	70224123	+	6	circRNA	ENSSSCT00000009815	MTHFD2L	chr8:70179949-70193529|chr8:70224123-70266834	methylenetetrahydrofolate dehydrogenase (NADP+ dependent) 2 like [Source:HGNC Symbol;Acc:HGNC:31865]	GO:0003824(catalytic activity);GO:0004488(methylenetetrahydrofolate dehydrogenase (NADP+) activity);GO:0005154(epidermal growth factor receptor binding);GO:0055114(oxidation-reduction process)	00670(One carbon pool by folate)	EC:1.5.1.15
circRNA2986	0	0	2449.8		1	no	chr15	131989887	131995044	+	3	circRNA	ENSSSCT00000063915	ARMC9	chr15:131988347-131989886|chr15:131995044-131998299	armadillo repeat containing 9 [Source:VGNC Symbol;Acc:VGNC:95944]	GO:0005515(protein binding);GO:0005814(centriole);GO:0005929(cilium);GO:0036064(ciliary basal body);GO:0045880(positive regulation of smoothened signaling pathway);GO:0060271(cilium assembly);GO:0097542(ciliary tip)	NA	NA
circRNA1561	0	24.4097	2410.52		0.219247	no	chr2	140957665	140964502	-	2	circRNA	ENSSSCT00000015670	SIL1	chr2:140947861-140957664|chr2:140964502-141051819	SIL1 nucleotide exchange factor [Source:VGNC Symbol;Acc:VGNC:92875]	GO:0000774(adenyl-nucleotide exchange factor activity);GO:0005783(endoplasmic reticulum)	04141(Protein processing in endoplasmic reticulum)	NA
circRNA2073	0	6.49144	2410.52		0.279502	no	chr3	8184487	8185248	+	2	circRNA	ENSSSCT00000008390	STAG3	chr3:8184004-8184486|chr3:8185248-8191358	stromal antigen 3 [Source:VGNC Symbol;Acc:VGNC:98343]	GO:0000794(condensed nuclear chromosome);GO:0000795(synaptonemal complex);GO:0000800(lateral element);GO:0000802(transverse filament);GO:0001673(male germ cell nucleus);GO:0005654(nucleoplasm);GO:0005730(nucleolus);GO:0007129(homologous chromosome pairing at meiosis);GO:0030893(meiotic cohesin complex);GO:0034502(protein localization to chromosome);GO:0034991(nuclear meiotic cohesin complex)	04114(Oocyte meiosis)	NA
circRNA2794	0	0	2390.89		1	no	chr2	3092101	3098647	-	5	circRNA	ENSSSCT00000041903	PPFIA1	chr2:3090703-3092100|chr2:3098647-3104191	PTPRF interacting protein alpha 1 [Source:VGNC Symbol;Acc:VGNC:91691]	GO:0005515(protein binding);GO:0005829(cytosol);GO:0005925(focal adhesion);GO:0051497(negative regulation of stress fiber assembly);GO:1903077(negative regulation of protein localization to plasma membrane)	NA	NA
circRNA2832	0	0	2371.25		1	no	chr1	239163702	239168584	+	3	circRNA	ENSSSCT00000037077	ENSSSCG00000040711	chr1:239152175-239163701|chr1:239168584-239173559	NA	GO:0005886(plasma membrane);GO:0016020(membrane);GO:0016021(integral component of membrane);GO:0034633(retinol transport);GO:0071939(vitamin A import)	NA	NA
circRNA124	274.092	277.951	0		0.0509886	no	chr3	4288138	4308978	-	4	circRNA	ENSSSCT00000027403	RNF216	chr3:4279580-4288137|chr3:4308978-4329266	ring finger protein 216 [Source:VGNC Symbol;Acc:VGNC:92383]	GO:0005634(nucleus);GO:0005654(nucleoplasm);GO:0005829(cytosol);GO:0032648(regulation of interferon-beta production);GO:0043161(proteasome-mediated ubiquitin-dependent protein catabolic process);GO:0050691(regulation of defense response to virus by host);GO:0070936(protein K48-linked ubiquitination)	NA	EC:2.3.2.31
circRNA3	389.823	273.37	0		0.355371	no	chr7	13450853	13451078	-	1	circRNA	ENSSSCT00000025406	NUP153	chr7:13445267-13450852|chr7:13451078-13465896	nucleoporin 153 [Source:VGNC Symbol;Acc:VGNC:90973]	GO:0005643(nuclear pore);GO:0005654(nucleoplasm);GO:0005730(nucleolus);GO:0005829(cytosol);GO:0016020(membrane);GO:0017056(structural constituent of nuclear pore);GO:0031965(nuclear membrane);GO:0034399(nuclear periphery);GO:0042405(nuclear inclusion body);GO:0042802(identical protein binding);GO:0043495(protein-membrane adaptor activity);GO:0044615(nuclear pore nuclear basket);GO:0046832(negativ…	03013(RNA transport)	NA
circRNA2529	0	0	2370.01		0.180872	no	chr13	35056759	35101407	-	7	circRNA	ENSSSCT00000047889	SFMBT1	chr13:35054952-35056758|chr13:35101407-35138682	Scm like with four mbt domains 1 [Source:VGNC Symbol;Acc:VGNC:92773]	GO:0003714(transcription corepressor activity);GO:0005515(protein binding);GO:0005634(nucleus);GO:0005654(nucleoplasm);GO:0006355(regulation of transcription, DNA-templated);GO:0042393(histone binding);GO:0045892(negative regulation of transcription, DNA-templated);GO:0048635(negative regulation of muscle organ development)	NA	NA
circRNA2658	0	0	2330.01		0.181786	no	chr14	112836925	112838173	-	2	circRNA	ENSSSCT00000038930	OGA	chr14:112836348-112836924|chr14:112838173-112839839	O-GlcNAcase [Source:VGNC Symbol;Acc:VGNC:96756]	GO:0005829(cytosol);GO:0006044(N-acetylglucosamine metabolic process);GO:0006517(protein deglycosylation);GO:0016231(beta-N-acetylglucosaminidase activity)	04931(Insulin resistance)	EC:3.2.1.169
circRNA1587	0	5.71342	2320.01		0.185035	no	chr1	162117886	162132968	-	3	circRNA	ENSSSCT00000005425	MALT1	chr1:162116033-162117885|chr1:162132968-162144472	MALT1 paracaspase [Source:VGNC Symbol;Acc:VGNC:89961]	GO:0001650(fibrillar center);GO:0001923(B-1 B cell differentiation);GO:0002020(protease binding);GO:0002096(polkadots);GO:0002726(positive regulation of T cell cytokine production);GO:0004175(endopeptidase activity);GO:0004197(cysteine-type endopeptidase activity);GO:0004842(ubiquitin-protein transferase activity);GO:0005634(nucleus);GO:0005737(cytoplasm);GO:0005829(cytosol);GO:0006508(proteolysi…	04064(NF-kappa B signaling pathway);04625(C-type lectin receptor signaling pathway);04660(T cell receptor signaling pathway);04662(B cell receptor signaling pathway);05152(Tuberculosis)	NA
circRNA2379	0	0	2320.01		0.187897	no	chr3	27292824	27293334	-	1	circRNA	ENSSSCT00000080293	XYLT1	chr3:27240362-27292823|chr3:27293334-27386790	xylosyltransferase 1 [Source:VGNC Symbol;Acc:VGNC:95015]	GO:0000139(Golgi membrane);GO:0005615(extracellular space);GO:0006024(glycosaminoglycan biosynthetic process);GO:0015012(heparan sulfate proteoglycan biosynthetic process);GO:0016020(membrane);GO:0030158(protein xylosyltransferase activity);GO:0030166(proteoglycan biosynthetic process);GO:0050650(chondroitin sulfate proteoglycan biosynthetic process)	00532(Glycosaminoglycan biosynthesis - chondroitin sulfate / dermatan sulfate);00534(Glycosaminoglycan biosynthesis - heparan sulfate / heparin)	EC:2.4.2.26
circRNA390	300.042	272.641	0		0.24972	no	chr13	108816286	108880840	-	10	circRNA	ENSSSCT00000027451	PHC3	chr13:108810272-108816285|chr13:108880840-108883524	polyhomeotic homolog 3 [Source:VGNC Symbol;Acc:VGNC:91372]	GO:0005515(protein binding);GO:0005634(nucleus);GO:0005654(nucleoplasm);GO:0008270(zinc ion binding);GO:0031519(PcG protein complex);GO:0035102(PRC1 complex)	NA	NA
circRNA463	449.796	272.641	0		0.341398	no	chr17	3352393	3424855	+	5	circRNA	ENSSSCT00000068220	TUSC3	chr17:3313050-3352392|chr17:3424855-3477837	tumor suppressor candidate 3 [Source:HGNC Symbol;Acc:HGNC:30242]	GO:0008250(oligosaccharyltransferase complex);GO:0015095(magnesium ion transmembrane transporter activity);GO:0015693(magnesium ion transport);GO:0018279(protein N-linked glycosylation via asparagine);GO:0050890(cognition)	00510(N-Glycan biosynthesis);04141(Protein processing in endoplasmic reticulum)	NA
circRNA2641	0	0	2317.65		0.0440393	yes	chr14	40502326	40502723	+	2	circRNA	ENSSSCT00000010860	RNF10	chr14:40501085-40502325|chr14:40502723-40506482	ring finger protein 10 [Source:VGNC Symbol;Acc:VGNC:92345]	GO:0005737(cytoplasm);GO:0045893(positive regulation of transcription, DNA-templated);GO:0051865(protein autoubiquitination);GO:0061630(ubiquitin protein ligase activity)	NA	NA
circRNA877	15.2828	540.923	0		0.119499	no	chr13	56945601	56955906	+	3	circRNA	ENSSSCT00000038210	CHL1	chr13:56857195-56945600|chr13:56955906-56968254	cell adhesion molecule L1 like [Source:HGNC Symbol;Acc:HGNC:1939]	GO:0001764(neuron migration);GO:0002020(protease binding);GO:0005515(protein binding);GO:0005886(plasma membrane);GO:0007155(cell adhesion);GO:0007411(axon guidance);GO:0008344(adult locomotory behavior);GO:0030425(dendrite);GO:0031175(neuron projection development);GO:0035640(exploration behavior);GO:0043524(negative regulation of neuron apoptotic process);GO:0045177(apical part of cell);GO:0050…	NA	NA
circRNA2948	0	0	2312.33		1	no	chr10	65244719	65252277	-	4	circRNA	ENSSSCT00000065389	TASOR2	chr10:65240646-65244718|chr10:65252277-65259378	transcription activation suppressor family member 2 [Source:VGNC Symbol;Acc:VGNC:96008]	GO:0005654(nucleoplasm);GO:0005829(cytosol)	NA	NA
circRNA2385	0	0	2310.01		0.195244	no	chr3	72556164	72556535	-	2	circRNA	ENSSSCT00000023271	SNRNP27	chr3:72554699-72556163|chr3:72556535-72557673	small nuclear ribonucleoprotein U4/U6.U5 subunit 27 [Source:VGNC Symbol;Acc:VGNC:93292]	GO:0008380(RNA splicing)	03040(Spliceosome)	NA
circRNA1202	7.60821	479.927	0		0.220602	no	chr1	123247047	123283664	+	21	circRNA	ENSSSCT00000005143	FBN1	chr1:123246190-123247046|chr1:123283664-123291810	fibrillin 1 [Source:VGNC Symbol;Acc:VGNC:103090]	GO:0001501(skeletal system development);GO:0001527(microfibril);GO:0005178(integrin binding);GO:0005201(extracellular matrix structural constituent);GO:0005509(calcium ion binding);GO:0005576(extracellular region);GO:0005604(basement membrane);GO:0005615(extracellular space);GO:0007507(heart development);GO:0008201(heparin binding);GO:0031012(extracellular matrix);GO:0033627(cell adhesion mediate…	NA	NA
circRNA121	121.173	267.553	0		0.244775	no	chr4	119210217	119223086	-	5	circRNA	ENSSSCT00000052944	SNX7	chr4:119180564-119210216|chr4:119223086-119229411	sorting nexin 7 [Source:VGNC Symbol;Acc:VGNC:93324]	GO:0035091(phosphatidylinositol binding)	NA	NA
circRNA2825	0	0	2302.52		1	no	chr1	131698662	131699172	+	1	circRNA	ENSSSCT00000058778	FSIP1	chr1:131585593-131698661|chr1:131699172-131717018	fibrous sheath interacting protein 1 [Source:VGNC Symbol;Acc:VGNC:88254]	NA	NA	NA
circRNA1126	7.60821	0	5445.05		0.00460753	yes	chr4	90161231	90163552	+	3	circRNA	ENSSSCT00000006999	COPA	chr4:90154375-90161230|chr4:90163552-90165101	COPI coat complex subunit alpha [Source:VGNC Symbol;Acc:VGNC:86895]	GO:0005198(structural molecule activity);GO:0005515(protein binding);GO:0005615(extracellular space);GO:0005737(cytoplasm);GO:0006886(intracellular protein transport);GO:0016192(vesicle-mediated transport);GO:0030117(membrane coat);GO:0030126(COPI vesicle coat);GO:0030157(pancreatic juice secretion);GO:0030426(growth cone)	NA	NA
circRNA2350	0	0	2290.01		0.18496	no	chr4	36433057	36437697	+	3	circRNA	ENSSSCT00000059187	ANKRD46	chr4:36400730-36433056|chr4:36437697-36443272	ankyrin repeat domain 46 [Source:VGNC Symbol;Acc:VGNC:85339]	GO:0005515(protein binding)	NA	NA
circRNA2482	0	0	2290.01		0.19801	no	chr9	6088082	6103257	-	3	circRNA	ENSSSCT00000085393	STIM1	chr9:6083353-6088081|chr9:6103257-6128369	stromal interaction molecule 1 [Source:VGNC Symbol;Acc:VGNC:93546]	GO:0005246(calcium channel regulator activity);GO:0005515(protein binding);GO:0005783(endoplasmic reticulum);GO:0030176(integral component of endoplasmic reticulum membrane);GO:0032237(activation of store-operated calcium channel activity);GO:0051924(regulation of calcium ion transport)	04020(Calcium signaling pathway);04611(Platelet activation)	NA
circRNA2307	0	0	2280.01		0.196117	no	chr6	70453672	70453863	+	1	circRNA	ENSSSCT00000024710	UBE4B	chr6:70450417-70453671|chr6:70453863-70459823	ubiquitination factor E4B [Source:VGNC Symbol;Acc:VGNC:94657]	GO:0000151(ubiquitin ligase complex);GO:0004842(ubiquitin-protein transferase activity);GO:0006511(ubiquitin-dependent protein catabolic process);GO:0008626(granzyme-mediated apoptotic signaling pathway);GO:0009411(response to UV);GO:0016567(protein ubiquitination);GO:0034450(ubiquitin-ubiquitin ligase activity);GO:0043161(proteasome-mediated ubiquitin-dependent protein catabolic process)	04120(Ubiquitin mediated proteolysis);04141(Protein processing in endoplasmic reticulum)	EC:2.3.2.27
circRNA2686	0	0	2273.06		1	no	chr7	52430652	52461093	-	13	circRNA	ENSSSCT00000002027	PDE8A	chr7:52412705-52430651|chr7:52461093-52463260	phosphodiesterase 8A [Source:VGNC Symbol;Acc:VGNC:91263]	GO:0001934(positive regulation of protein phosphorylation);GO:0004114(3',5'-cyclic-nucleotide phosphodiesterase activity);GO:0004115(3',5'-cyclic-AMP phosphodiesterase activity);GO:0007165(signal transduction);GO:0008081(phosphoric diester hydrolase activity);GO:0019900(kinase binding);GO:0047555(3',5'-cyclic-GMP phosphodiesterase activity);GO:0060548(negative regulation of cell death);GO:0070374…	00230(Purine metabolism);04927(Cortisol synthesis and secretion);04934(Cushing syndrome);05032(Morphine addiction)	EC:3.1.4.53
circRNA1132	7.60821	512.824	0		0.240901	no	chr4	103240688	103288577	-	7	circRNA	ENSSSCT00000007372	MAN1A2	chr4:103220856-103240687|chr4:103288577-103302308	mannosidase alpha class 1A member 2 [Source:VGNC Symbol;Acc:VGNC:89967]	GO:0000139(Golgi membrane);GO:0004571(mannosyl-oligosaccharide 1,2-alpha-mannosidase activity);GO:0005509(calcium ion binding);GO:0005794(Golgi apparatus);GO:0005975(carbohydrate metabolic process);GO:0007585(respiratory gaseous exchange by respiratory system);GO:0009100(glycoprotein metabolic process);GO:0016020(membrane);GO:0048286(lung alveolus development)	00510(N-Glycan biosynthesis);04141(Protein processing in endoplasmic reticulum)	EC:3.2.1.113
circRNA1229	7.60821	441.418	0		0.260683	no	chr12	35324119	35361801	-	8	circRNA	ENSSSCT00000033129	TRIM37	chr12:35316930-35324118|chr12:35361801-35369432	tripartite motif containing 37 [Source:VGNC Symbol;Acc:VGNC:94410]	GO:0000122(negative regulation of transcription by RNA polymerase II);GO:0003682(chromatin binding);GO:0003713(transcription coactivator activity);GO:0004842(ubiquitin-protein transferase activity);GO:0005164(tumor necrosis factor receptor binding);GO:0005515(protein binding);GO:0005737(cytoplasm);GO:0005777(peroxisome);GO:0005829(cytosol);GO:0008270(zinc ion binding);GO:0016235(aggresome);GO:001…	04120(Ubiquitin mediated proteolysis)	EC:2.3.2.27
circRNA1387	7.60821	388.615	0		0.110262	no	chr15	77191408	77283482	-	12	circRNA	ENSSSCT00000017361	TLK1	chr15:77188326-77191407|chr15:77283482-77328811	tousled like kinase 1 [Source:VGNC Symbol;Acc:VGNC:95543]	GO:0001672(regulation of chromatin assembly or disassembly);GO:0004672(protein kinase activity);GO:0004674(protein serine/threonine kinase activity);GO:0005524(ATP binding);GO:0005634(nucleus);GO:0005654(nucleoplasm);GO:0006468(protein phosphorylation);GO:0006886(intracellular protein transport);GO:0035556(intracellular signal transduction)	NA	EC:2.7.11.1
circRNA1390	7.60821	460.892	0		0.250819	no	chr15	87378951	87409377	+	16	circRNA	ENSSSCT00000044143	ITPRID2	chr15:87372810-87378950|chr15:87409377-87416943	ITPR interacting domain containing 2 [Source:VGNC Symbol;Acc:VGNC:95518]	GO:0003779(actin binding);GO:0005102(signaling receptor binding);GO:0005654(nucleoplasm);GO:0005829(cytosol);GO:0005886(plasma membrane);GO:0051015(actin filament binding)	NA	NA
circRNA2798	0	0	2268.15		1	no	chr2	48999102	49020698	+	4	circRNA	ENSSSCT00000056232	RNF141	chr2:48986134-48999101|chr2:49020698-49025719	ring finger protein 141 [Source:VGNC Symbol;Acc:VGNC:98292]	GO:0004842(ubiquitin-protein transferase activity);GO:0006355(regulation of transcription, DNA-templated);GO:0051865(protein autoubiquitination)	NA	NA
circRNA427	172.533	261.772	0		0.136735	no	chr11	18219491	18241972	-	5	circRNA	ENSSSCT00000010295	PHF11	chr11:18218251-18219490|chr11:18241972-18251848	PHD finger protein 11 [Source:VGNC Symbol;Acc:VGNC:91377]	GO:0005654(nucleoplasm);GO:0031965(nuclear membrane)	NA	NA
circRNA1143	30.4329	259.658	0		0.398894	no	chr3	32098205	32130236	-	7	circRNA	ENSSSCT00000024144	CLEC16A	chr3:32085104-32098204|chr3:32130236-32140117	C-type lectin domain containing 16A [Source:VGNC Symbol;Acc:VGNC:86748]	GO:0005794(Golgi apparatus);GO:0005829(cytosol);GO:0009267(cellular response to starvation);GO:0031982(vesicle);GO:1901097(negative regulation of autophagosome maturation);GO:1904263(positive regulation of TORC1 signaling);GO:1904766(negative regulation of macroautophagy by TORC1 signaling)	NA	NA
circRNA2846	0	0	2258.33		1	no	chr12	23704145	23709850	-	4	circRNA	ENSSSCT00000019652	SOCS7	chr12:23697518-23704144|chr12:23709850-23710911	suppressor of cytokine signaling 7 [Source:VGNC Symbol;Acc:VGNC:93334]	GO:0035556(intracellular signal transduction)	04630(Jak-STAT signaling pathway);04917(Prolactin signaling pathway)	NA
circRNA2984	0	0	2258.33		1	no	chr15	120735420	120737473	+	3	circRNA	ENSSSCT00000032395	STK36	chr15:120729924-120735419|chr15:120737473-120739153	serine/threonine kinase 36 [Source:VGNC Symbol;Acc:VGNC:95835]	GO:0003351(epithelial cilium movement involved in extracellular fluid movement);GO:0004672(protein kinase activity);GO:0004674(protein serine/threonine kinase activity);GO:0005524(ATP binding);GO:0005634(nucleus);GO:0005737(cytoplasm);GO:0005829(cytosol);GO:0006468(protein phosphorylation);GO:0007224(smoothened signaling pathway);GO:0007228(positive regulation of hh target transcription factor ac…	NA	EC:2.7.11.1
circRNA2724	0	0	2253.42		1	no	chr6	98701017	98703045	-	2	circRNA	ENSSSCT00000056135	ANKRD12	chr6:98699986-98701016|chr6:98703045-98706603	ankyrin repeat domain 12 [Source:VGNC Symbol;Acc:VGNC:96906]	GO:0005515(protein binding);GO:0005654(nucleoplasm);GO:0005829(cytosol)	NA	NA
circRNA2377	0	0	2250.01		0.189584	no	chr3	24040959	24045685	-	4	circRNA	ENSSSCT00000088897	VWA3A	chr3:24040002-24040958|chr3:24045685-24047292	von Willebrand factor A domain containing 3A [Source:VGNC Symbol;Acc:VGNC:94882]	NA	NA	NA
circRNA1337	7.60821	382.995	0		0.285602	no	chr11	18595332	18665110	-	10	circRNA	ENSSSCT00000040444	FNDC3A	chr11:18594469-18595331|chr11:18665110-18676629	fibronectin type III domain containing 3A [Source:VGNC Symbol;Acc:VGNC:88182]	GO:0005515(protein binding);GO:0005794(Golgi apparatus)	NA	NA
circRNA867	419.049	251.816	0		0.111337	no	chr13	5347922	5393008	-	7	circRNA	ENSSSCT00000078103	SATB1	chr13:5320942-5347921|chr13:5393008-5416654	SATB homeobox 1 [Source:VGNC Symbol;Acc:VGNC:92587]	GO:0000122(negative regulation of transcription by RNA polymerase II);GO:0000977(RNA polymerase II transcription regulatory region sequence-specific DNA binding);GO:0001227(DNA-binding transcription repressor activity, RNA polymerase II-specific);GO:0003677(DNA binding);GO:0005634(nucleus);GO:0005654(nucleoplasm);GO:0006338(chromatin remodeling);GO:0016604(nuclear body);GO:0016605(PML body);GO:00…	NA	NA
circRNA2826	0	0	2238.69		1	no	chr1	159368257	159373184	+	4	circRNA	ENSSSCT00000039986	PIGN	chr1:159363267-159368256|chr1:159373184-159375766	phosphatidylinositol glycan anchor biosynthesis class N [Source:VGNC Symbol;Acc:VGNC:91425]	GO:0003824(catalytic activity);GO:0005789(endoplasmic reticulum membrane);GO:0005829(cytosol);GO:0005886(plasma membrane);GO:0006506(GPI anchor biosynthetic process);GO:0016021(integral component of membrane);GO:0016740(transferase activity);GO:0051377(mannose-ethanolamine phosphotransferase activity)	00563(Glycosylphosphatidylinositol (GPI)-anchor biosynthesis)	NA
circRNA238	889.844	251.39	0		0.0901585	no	chr1	147703728	147767245	-	26	circRNA	ENSSSCT00000023890	ZNF236	chr1:147698597-147703727|chr1:147767245-147782006	zinc finger protein 236 [Source:VGNC Symbol;Acc:VGNC:95209]	NA	NA	NA
circRNA1363	15.2164	370.012	0		0.324912	no	chr17	12061716	12066550	-	3	circRNA	ENSSSCT00000065633	ENSSSCG00000007004	chr17:12050231-12061715|chr17:12066550-12067916	integrator complex subunit 10 [Source:VGNC Symbol;Acc:VGNC:98050]	GO:0016180(snRNA processing);GO:0032039(integrator complex)	NA	NA
circRNA2968	0	0	2238.69		1	no	chr16	71262565	71263268	-	2	circRNA	ENSSSCT00000018595	G3BP1	chr16:71259807-71262564|chr16:71263268-71266495	G3BP stress granule assembly factor 1 [Source:VGNC Symbol;Acc:VGNC:88288]	GO:0003676(nucleic acid binding);GO:0003678(DNA helicase activity);GO:0003723(RNA binding);GO:0003724(RNA helicase activity);GO:0003729(mRNA binding);GO:0005737(cytoplasm);GO:0005829(cytosol);GO:0010494(cytoplasmic stress granule);GO:0032481(positive regulation of type I interferon production);GO:0033677(DNA/RNA helicase activity);GO:0034063(stress granule assembly);GO:0045087(innate immune respo…	NA	EC:3.6.4.12
circRNA2656	0	0	2190.01		0.191392	no	chr14	103750603	103796836	-	4	circRNA	ENSSSCT00000057005	CPEB3	chr14:103728545-103750602|chr14:103796836-103834939	cytoplasmic polyadenylation element binding protein 3 [Source:VGNC Symbol;Acc:VGNC:86938]	GO:0000122(negative regulation of transcription by RNA polymerase II);GO:0003676(nucleic acid binding);GO:0003723(RNA binding);GO:0003730(mRNA 3'-UTR binding);GO:0005634(nucleus);GO:0005654(nucleoplasm);GO:0005737(cytoplasm);GO:0005829(cytosol);GO:0005886(plasma membrane);GO:0006417(regulation of translation);GO:0008135(translation factor activity, RNA binding);GO:0017148(negative regulation of t…	04114(Oocyte meiosis);04914(Progesterone-mediated oocyte maturation)	NA
circRNA2924	0	0	2165.05		1	no	chr13	192313856	192315917	-	3	circRNA	ENSSSCT00000061785	LTN1	chr13:192313078-192313855|chr13:192315917-192320478	listerin E3 ubiquitin protein ligase 1 [Source:VGNC Symbol;Acc:VGNC:89892]	GO:0004842(ubiquitin-protein transferase activity);GO:0005515(protein binding);GO:0005829(cytosol);GO:0008270(zinc ion binding);GO:0051865(protein autoubiquitination);GO:0061630(ubiquitin protein ligase activity);GO:1990112(RQC complex);GO:1990116(ribosome-associated ubiquitin-dependent protein catabolic process)	NA	EC:2.3.2.27
circRNA2579	0	0	2162.25		0.0410851	yes	chr10	29037750	29038934	+	3	circRNA	ENSSSCT00000039883	TUT7	chr10:29037289-29037749|chr10:29038934-29041935	terminal uridylyl transferase 7 [Source:VGNC Symbol;Acc:VGNC:96106]	GO:0003676(nucleic acid binding);GO:0005654(nucleoplasm);GO:0005737(cytoplasm);GO:0005829(cytosol);GO:0008270(zinc ion binding);GO:0010526(negative regulation of transposition, RNA-mediated);GO:0010586(miRNA metabolic process);GO:0031054(pre-miRNA processing);GO:0031123(RNA 3'-end processing);GO:0035198(miRNA binding);GO:0050265(RNA uridylyltransferase activity);GO:0070569(uridylyltransferase act…	NA	EC:2.7.7.52
circRNA2511	0	0	2156.78		0.0424372	yes	chr8	78370924	78381727	+	3	circRNA	ENSSSCT00000044347	LRBA	chr8:78282231-78370923|chr8:78381727-78459587	LPS responsive beige-like anchor protein [Source:VGNC Symbol;Acc:VGNC:98074]	GO:0005515(protein binding)	NA	NA
circRNA1263	281.504	240.742	0		0.252284	no	chr9	130266355	130285332	-	3	circRNA	ENSSSCT00000065919	RPS6KC1	chr9:130172716-130266354|chr9:130285332-130285603	ribosomal protein S6 kinase C1 [Source:VGNC Symbol;Acc:VGNC:92447]	GO:0004672(protein kinase activity);GO:0005524(ATP binding);GO:0005764(lysosome);GO:0005768(endosome);GO:0005769(early endosome);GO:0006468(protein phosphorylation);GO:0035091(phosphatidylinositol binding)	NA	NA
circRNA91	7.49659	371.372	0		0.265482	no	chr5	80375027	80381001	-	5	circRNA	ENSSSCT00000051495	HCFC2	chr5:80373841-80375026|chr5:80381001-80384491	host cell factor C2 [Source:VGNC Symbol;Acc:VGNC:88800]	GO:0005515(protein binding);GO:0005634(nucleus);GO:0005654(nucleoplasm);GO:0005737(cytoplasm);GO:0005829(cytosol);GO:0005886(plasma membrane);GO:0016604(nuclear body);GO:0071339(MLL1 complex)	05168(Herpes simplex virus 1 infection)	NA
circRNA2759	0	0	2130.69		1	no	chr4	90244708	90253801	+	4	circRNA	ENSSSCT00000057745	DCAF8	chr4:90238988-90244707|chr4:90253801-90255711	DDB1 and CUL4 associated factor 8 [Source:NCBI gene (formerly Entrezgene);Acc:100153655]	GO:0005515(protein binding);GO:0005634(nucleus);GO:0005654(nucleoplasm);GO:0005737(cytoplasm);GO:0005739(mitochondrion);GO:0005829(cytosol);GO:0080008(Cul4-RING E3 ubiquitin ligase complex)	NA	NA
circRNA345	1087.7	239.964	0		0.0735457	no	chr8	76195576	76253449	-	8	circRNA	ENSSSCT00000040238	ARFIP1	chr8:76170599-76195575|chr8:76253449-76269296	ADP ribosylation factor interacting protein 1 [Source:VGNC Symbol;Acc:VGNC:85453]	GO:0000139(Golgi membrane);GO:0005829(cytosol);GO:0006886(intracellular protein transport);GO:0019904(protein domain specific binding);GO:0032588(trans-Golgi network membrane);GO:0050708(regulation of protein secretion);GO:0070273(phosphatidylinositol-4-phosphate binding);GO:1905280(negative regulation of retrograde transport, endosome to Golgi)	NA	NA
circRNA859	230.238	239.964	0		0.418321	no	chr8	76607805	76609327	+	3	circRNA	ENSSSCT00000053197	FBXW7	chr8:76575820-76607804|chr8:76609327-76666950	F-box and WD repeat domain containing 7 [Source:VGNC Symbol;Acc:VGNC:98925]	GO:0001570(vasculogenesis);GO:0005515(protein binding);GO:0005634(nucleus);GO:0005730(nucleolus);GO:0005737(cytoplasm);GO:0005739(mitochondrion);GO:0005783(endoplasmic reticulum);GO:0005794(Golgi apparatus);GO:0007062(sister chromatid cohesion);GO:0007219(Notch signaling pathway);GO:0010629(negative regulation of gene expression);GO:0016567(protein ubiquitination);GO:0019005(SCF ubiquitin ligase …	04120(Ubiquitin mediated proteolysis)	NA
circRNA2333	0	0	2120.01		0.211214	no	chr5	18332490	18333551	-	3	circRNA	ENSSSCT00000050035	SPRYD3	chr5:18331081-18332489|chr5:18333551-18336730	SPRY domain containing 3 [Source:VGNC Symbol;Acc:VGNC:93428]	GO:0005515(protein binding)	NA	NA
circRNA1507	0	5.71342	2110.01		0.199016	no	chr5	46049707	46056977	-	5	circRNA	ENSSSCT00000000592	PPFIBP1	chr5:46049220-46049706|chr5:46056977-46063521	PPFIA binding protein 1 [Source:VGNC Symbol;Acc:VGNC:91695]	GO:0005515(protein binding)	NA	NA
circRNA2765	0	0	2096.32		1	no	chr4	110896278	110899710	-	4	circRNA	ENSSSCT00000007487	ELAPOR1	chr4:110894937-110896277|chr4:110899710-110901009	endosome-lysosome associated apoptosis and autophagy regulator 1 [Source:VGNC Symbol;Acc:VGNC:89442]	GO:0000045(autophagosome assembly);GO:0005764(lysosome);GO:0005770(late endosome);GO:0005802(trans-Golgi network);GO:0005886(plasma membrane);GO:0005887(integral component of plasma membrane);GO:0009267(cellular response to starvation);GO:0044090(positive regulation of vacuole organization);GO:2000786(positive regulation of autophagosome assembly)	NA	NA
circRNA2424	0	0	2090.01		0.212141	no	chr1	1625113	1639323	-	6	circRNA	ENSSSCT00000039396	AFDN	chr1:1620039-1625112|chr1:1639323-1654691	afadin, adherens junction formation factor [Source:VGNC Symbol;Acc:VGNC:97869]	GO:0005515(protein binding);GO:0007165(signal transduction)	04014(Ras signaling pathway);04015(Rap1 signaling pathway);04024(cAMP signaling pathway);04520(Adherens junction);04530(Tight junction);04670(Leukocyte transendothelial migration)	NA
circRNA2820	0	0	2081.59		1	no	chr1	106314173	106317699	+	3	circRNA	ENSSSCT00000005012	WDR7	chr1:106302418-106314172|chr1:106317699-106339267	WD repeat domain 7 [Source:VGNC Symbol;Acc:VGNC:94936]	GO:0005515(protein binding)	NA	NA
circRNA633	122.794	234.662	0		0.250397	no	chr6	109139462	109171834	-	9	circRNA	ENSSSCT00000004111	OSBPL1A	chr6:109132050-109139461|chr6:109171834-109193861	oxysterol binding protein like 1A [Source:VGNC Symbol;Acc:VGNC:91070]	GO:0005515(protein binding);GO:0005768(endosome);GO:0005770(late endosome);GO:0008289(lipid binding);GO:0044232(organelle membrane contact site)	NA	NA
circRNA2981	0	0	2081.59		1	no	chr15	106269905	106274415	+	3	circRNA	ENSSSCT00000079139	FAM117B	chr15:106246706-106269904|chr15:106274415-106280388	family with sequence similarity 117 member B [Source:VGNC Symbol;Acc:VGNC:95616]	NA	NA	NA
circRNA600	7.67461	365.659	0		0.269911	no	chr7	31463218	31484240	-	3	circRNA	ENSSSCT00000064805	FKBP5	chr7:31457799-31463217|chr7:31484240-31499369	FKBP prolyl isomerase 5 [Source:VGNC Symbol;Acc:VGNC:88148]	GO:0000413(protein peptidyl-prolyl isomerization);GO:0003755(peptidyl-prolyl cis-trans isomerase activity);GO:0005515(protein binding);GO:0005528(FK506 binding);GO:0005654(nucleoplasm);GO:0009617(response to bacterium);GO:0031072(heat shock protein binding);GO:0061077(chaperone-mediated protein folding)	04915(Estrogen signaling pathway)	EC:5.2.1.8
circRNA2781	0	0	2081.59		1	no	chr3	56822720	56823204	-	2	circRNA	ENSSSCT00000008983	CNNM4	chr3:56817939-56822719|chr3:56823204-56824460	cyclin and CBS domain divalent metal cation transport mediator 4 [Source:VGNC Symbol;Acc:VGNC:86830]	GO:0010960(magnesium ion homeostasis);GO:0015081(sodium ion transmembrane transporter activity);GO:0015095(magnesium ion transmembrane transporter activity);GO:0015693(magnesium ion transport);GO:0016323(basolateral plasma membrane);GO:0032991(protein-containing complex);GO:0055065(metal ion homeostasis);GO:0070166(enamel mineralization)	NA	NA
circRNA2953	0	0	2076.68		1	no	chr17	39258789	39276059	+	6	circRNA	ENSSSCT00000008002	CNBD2	chr17:39255823-39258788|chr17:39276059-39284809	cyclic nucleotide binding domain containing 2 [Source:VGNC Symbol;Acc:VGNC:95755]	GO:0005829(cytosol);GO:0007283(spermatogenesis);GO:0030552(cAMP binding)	NA	NA
circRNA1620	0	5.71342	2070.01		0.203671	no	chr12	36450740	36456220	+	3	circRNA	ENSSSCT00000019237	INTS2	chr12:36448730-36450739|chr12:36456220-36458276	integrator complex subunit 2 [Source:VGNC Symbol;Acc:VGNC:89162]	GO:0016180(snRNA processing);GO:0032039(integrator complex)	NA	NA
circRNA2032	0	6.49144	2060.01		0.200957	no	chr7	90698518	90794467	+	5	circRNA	ENSSSCT00000002545	GPHN	chr7:90674143-90698517|chr7:90794467-90811956	gephyrin [Source:VGNC Symbol;Acc:VGNC:88587]	GO:0006777(Mo-molybdopterin cofactor biosynthetic process);GO:0008940(nitrate reductase activity);GO:0010038(response to metal ion);GO:0030425(dendrite);GO:0032324(molybdopterin cofactor biosynthetic process);GO:0042802(identical protein binding);GO:0043546(molybdopterin cofactor binding);GO:0045211(postsynaptic membrane);GO:0097060(synaptic membrane);GO:0097112(gamma-aminobutyric acid receptor c…	00790(Folate biosynthesis);04727(GABAergic synapse)	EC:2.10.1.1
circRNA2331	0	0	2060.01		0.2102	no	chr5	6830800	6841231	-	4	circRNA	ENSSSCT00000053183	MEI1	chr5:6824886-6830799|chr5:6841231-6842961	meiotic double-stranded break formation protein 1 [Source:VGNC Symbol;Acc:VGNC:90131]	NA	NA	NA
circRNA918	53.5231	232.655	0		0.237482	no	chr11	50762620	50773425	-	4	circRNA	ENSSSCT00000059820	OBI1	chr11:50744894-50762619|chr11:50773425-50786669	ORC ubiquitin ligase 1 [Source:VGNC Symbol;Acc:VGNC:91011]	GO:0000785(chromatin);GO:0003682(chromatin binding);GO:0004842(ubiquitin-protein transferase activity);GO:0006275(regulation of DNA replication);GO:0006513(protein monoubiquitination);GO:0051865(protein autoubiquitination)	NA	NA
circRNA864	7.67461	348.983	0		0.287033	no	chr8	116014634	116022036	-	3	circRNA	ENSSSCT00000010025	GSTCD	chr8:116010689-116014633|chr8:116022036-116031629	glutathione S-transferase C-terminal domain containing [Source:VGNC Symbol;Acc:VGNC:88725]	GO:0005737(cytoplasm)	NA	NA
circRNA2946	0	0	2057.04		1	no	chr10	56287943	56294042	-	3	circRNA	ENSSSCT00000085902	NRP1	chr10:56285872-56287942|chr10:56294042-56299658	neuropilin 1 [Source:HGNC Symbol;Acc:HGNC:8004]	GO:0001525(angiogenesis);GO:0001569(branching involved in blood vessel morphogenesis);GO:0001764(neuron migration);GO:0002040(sprouting angiogenesis);GO:0002042(cell migration involved in sprouting angiogenesis);GO:0003148(outflow tract septum morphogenesis);GO:0005021(vascular endothelial growth factor-activated receptor activity);GO:0005096(GTPase activator activity);GO:0005769(early endosome);…	04360(Axon guidance);05166(Human T-cell leukemia virus 1 infection)	NA
circRNA2490	0	0	2039.7		0.0438234	yes	chr9	20102422	20104632	-	2	circRNA	ENSSSCT00000073993	PICALM	chr9:19913189-20102421|None	phosphatidylinositol binding clathrin assembly protein [Source:VGNC Symbol;Acc:VGNC:91415]	GO:0000149(SNARE binding);GO:0005543(phospholipid binding);GO:0005545(1-phosphatidylinositol binding);GO:0005634(nucleus);GO:0005769(early endosome);GO:0005886(plasma membrane);GO:0005905(clathrin-coated pit);GO:0006897(endocytosis);GO:0006898(receptor-mediated endocytosis);GO:0006900(vesicle budding from membrane);GO:0007409(axonogenesis);GO:0007611(learning or memory);GO:0009986(cell surface);G…	NA	NA
circRNA1228	22.8246	320.644	0		0.0567091	no	chr12	35316845	35330791	-	5	circRNA	ENSSSCT00000033129	TRIM37	chr12:35301830-35316844|chr12:35330791-35345175	tripartite motif containing 37 [Source:VGNC Symbol;Acc:VGNC:94410]	GO:0000122(negative regulation of transcription by RNA polymerase II);GO:0003682(chromatin binding);GO:0003713(transcription coactivator activity);GO:0004842(ubiquitin-protein transferase activity);GO:0005164(tumor necrosis factor receptor binding);GO:0005515(protein binding);GO:0005737(cytoplasm);GO:0005777(peroxisome);GO:0005829(cytosol);GO:0008270(zinc ion binding);GO:0016235(aggresome);GO:001…	04120(Ubiquitin mediated proteolysis)	EC:2.3.2.27
circRNA2575	0	0	2030.01		0.211868	no	chr10	12631178	12645737	-	4	circRNA	ENSSSCT00000069999	NVL	chr10:12624748-12631177|chr10:12645737-12647065	nuclear VCP like [Source:VGNC Symbol;Acc:VGNC:96459]	GO:0000176(nuclear exosome (RNase complex));GO:0005524(ATP binding);GO:0005634(nucleus);GO:0005654(nucleoplasm);GO:0005697(telomerase holoenzyme complex);GO:0005730(nucleolus);GO:0006364(rRNA processing);GO:0016887(ATPase activity);GO:0032092(positive regulation of protein binding);GO:0042254(ribosome biogenesis);GO:0042273(ribosomal large subunit biogenesis);GO:0051973(positive regulation of tel…	03008(Ribosome biogenesis in eukaryotes)	NA
circRNA1244	311.937	227.06	1120		0.978744	no	chr9	33043520	33045820	+	3	circRNA	ENSSSCT00000023790	BIRC2	chr9:33042423-33043519|chr9:33045820-33050828	baculoviral IAP repeat containing 2 [Source:HGNC Symbol;Acc:HGNC:590]	GO:0000209(protein polyubiquitination);GO:0001890(placenta development);GO:0003713(transcription coactivator activity);GO:0004842(ubiquitin-protein transferase activity);GO:0005634(nucleus);GO:0005737(cytoplasm);GO:0008270(zinc ion binding);GO:0009898(cytoplasmic side of plasma membrane);GO:0035631(CD40 receptor complex);GO:0042802(identical protein binding);GO:0042981(regulation of apoptotic pro…	01524(Platinum drug resistance);04064(NF-kappa B signaling pathway);04120(Ubiquitin mediated proteolysis);04210(Apoptosis);04215(Apoptosis - multiple species);04217(Necroptosis);04510(Focal adhesion);04621(NOD-like receptor signaling pathway);04668(TNF signaling pathway);05145(Toxoplasmosis);05168(Herpes simplex virus 1 infection);05200(Pathways in cancer);05222(Small cell lung cancer)	NA
circRNA2784	0	0	2012.86		1	no	chr3	85967534	85971244	+	3	circRNA	ENSSSCT00000058866	MTIF2	chr3:85966262-85967533|chr3:85971244-85974092	mitochondrial translational initiation factor 2 [Source:VGNC Symbol;Acc:VGNC:90453]	GO:0003743(translation initiation factor activity);GO:0003924(GTPase activity);GO:0005525(GTP binding);GO:0005654(nucleoplasm);GO:0005739(mitochondrion);GO:0006413(translational initiation)	NA	NA
circRNA2732	0	0	2012.86		1	no	chr6	160337788	160350154	+	4	circRNA	ENSSSCT00000004282	NRDC	chr6:160336431-160337787|chr6:160350154-160352520	nardilysin convertase [Source:VGNC Symbol;Acc:VGNC:90893]	GO:0005739(mitochondrion);GO:0006508(proteolysis);GO:0046872(metal ion binding);GO:0051044(positive regulation of membrane protein ectodomain proteolysis);GO:0052548(regulation of endopeptidase activity)	NA	EC:3.4.24.61
circRNA2619	0	0	2010.01		0.211283	no	chr15	59617743	59618359	+	2	circRNA	ENSSSCT00000029060	WDR33	chr15:59617647-59617742|chr15:59618359-59618720	WD repeat domain 33 [Source:VGNC Symbol;Acc:VGNC:96097]	GO:0001650(fibrillar center);GO:0005515(protein binding);GO:0005634(nucleus);GO:0005654(nucleoplasm)	03015(mRNA surveillance pathway)	NA
circRNA650	1010.99	223.704	4650.02		0.787843	no	chr5	34018844	34033773	+	3	circRNA	ENSSSCT00000084498	ENSSSCG00000000500	chr5:33894064-34018843|chr5:34033773-34040834	NA	GO:0005085(guanyl-nucleotide exchange factor activity)	NA	NA
circRNA243	183.835	222.823	0		0.258663	no	chr1	162274001	162291108	+	6	circRNA	ENSSSCT00000005427	ALPK2	chr1:162269595-162274000|chr1:162291108-162366179	alpha kinase 2 [Source:VGNC Symbol;Acc:VGNC:85268]	GO:0003007(heart morphogenesis);GO:0003308(negative regulation of Wnt signaling pathway involved in heart development);GO:0004674(protein serine/threonine kinase activity);GO:0005524(ATP binding);GO:0006468(protein phosphorylation);GO:0010468(regulation of gene expression);GO:0016323(basolateral plasma membrane);GO:0030010(establishment of cell polarity);GO:0042981(regulation of apoptotic process…	NA	NA
circRNA2942	0	0	2007.95		1	no	chr10	26180874	26195694	-	4	circRNA	ENSSSCT00000049680	ERCC6L2	chr10:26170914-26180873|chr10:26195694-26197645	ERCC excision repair 6 like 2 [Source:HGNC Symbol;Acc:HGNC:26922]	GO:0005524(ATP binding)	NA	NA
circRNA2958	0	0	2007.95		1	no	chr17	49215355	49231177	+	4	circRNA	ENSSSCT00000008157	EYA2	chr17:49196706-49215354|chr17:49231177-49235149	EYA transcriptional coactivator and phosphatase 2 [Source:VGNC Symbol;Acc:VGNC:96292]	GO:0000287(magnesium ion binding);GO:0004725(protein tyrosine phosphatase activity);GO:0005634(nucleus);GO:0005737(cytoplasm);GO:0005829(cytosol);GO:0006470(protein dephosphorylation);GO:0007275(multicellular organism development);GO:0014706(striated muscle tissue development);GO:0016576(histone dephosphorylation);GO:0097192(extrinsic apoptotic signaling pathway in absence of ligand);GO:0097345(m…	NA	EC:3.1.3.48
circRNA1064	7.60821	325.717	0		0.28647	no	chr6	60298958	60314973	-	8	circRNA	ENSSSCT00000031018	NLRP13	chr6:60287375-60298957|chr6:60314973-60332526	NLR family pyrin domain containing 13 [Source:VGNC Symbol;Acc:VGNC:90784]	GO:0005515(protein binding)	NA	NA
circRNA2973	0	0	2007.95		1	no	chr15	38289380	38305409	-	2	circRNA	ENSSSCT00000031639	GPM6A	chr15:38272705-38289379|chr15:38305409-38409622	glycoprotein M6A [Source:VGNC Symbol;Acc:VGNC:98025]	GO:0001764(neuron migration);GO:0016021(integral component of membrane);GO:0048863(stem cell differentiation)	NA	NA
circRNA2730	0	0	1993.22		1	no	chr6	150941876	151023867	-	4	circRNA	ENSSSCT00000025523	NFIA	chr6:150916305-150941875|chr6:151023867-151218168	nuclear factor I A [Source:VGNC Symbol;Acc:VGNC:90715]	GO:0000978(RNA polymerase II cis-regulatory region sequence-specific DNA binding);GO:0001228(DNA-binding transcription activator activity, RNA polymerase II-specific);GO:0003677(DNA binding);GO:0003682(chromatin binding);GO:0003700(DNA-binding transcription factor activity);GO:0005634(nucleus);GO:0005654(nucleoplasm);GO:0006355(regulation of transcription, DNA-templated);GO:0008134(transcription …	NA	NA
circRNA2609	0	0	1980.01		0.214353	no	chr16	43775233	43832197	-	5	circRNA	ENSSSCT00000075173	ADAMTS6	chr16:43773026-43775232|chr16:43832197-43840640	ADAM metallopeptidase with thrombospondin type 1 motif 6 [Source:VGNC Symbol;Acc:VGNC:85086]	GO:0001822(kidney development);GO:0003279(cardiac septum development);GO:0004222(metalloendopeptidase activity);GO:0006508(proteolysis);GO:0007507(heart development);GO:0008237(metallopeptidase activity);GO:0035904(aorta development);GO:0060976(coronary vasculature development)	NA	NA
circRNA875	7.67461	319.901	0		0.299473	no	chr13	38541875	38545830	-	2	circRNA	ENSSSCT00000048219	TASOR	chr13:38540180-38541874|chr13:38545830-38556629	transcription activation suppressor [Source:VGNC Symbol;Acc:VGNC:93751]	GO:0001701(in utero embryonic development);GO:0008595(anterior/posterior axis specification, embryo);GO:0060809(mesodermal to mesenchymal transition involved in gastrulation);GO:0090307(mitotic spindle assembly)	NA	NA
circRNA716	7.67461	271.085	0		0.134978	no	chr3	103207972	103218767	+	6	circRNA	ENSSSCT00000039767	HEATR5B	chr3:103195023-103207971|chr3:103218767-103224759	HEAT repeat containing 5B [Source:VGNC Symbol;Acc:VGNC:88827]	NA	NA	NA
circRNA2701	0	0	1968.68		1	no	chr6	19376842	19379246	+	2	circRNA	ENSSSCT00000087164	COQ9	chr6:19373216-19376841|chr6:19379246-19385749	coenzyme Q9 [Source:VGNC Symbol;Acc:VGNC:86910]	GO:0006120(mitochondrial electron transport, NADH to ubiquinone);GO:0006744(ubiquinone biosynthetic process);GO:0008289(lipid binding);GO:0042803(protein homodimerization activity)	NA	NA
circRNA2852	0	0	1968.68		1	no	chr12	45145338	45150757	-	3	circRNA	ENSSSCT00000019351	PHF12	chr12:45143832-45145337|chr12:45150757-45173252	PHD finger protein 12 [Source:VGNC Symbol;Acc:VGNC:91378]	GO:0000122(negative regulation of transcription by RNA polymerase II);GO:0001222(transcription corepressor binding);GO:0003714(transcription corepressor activity);GO:0005515(protein binding);GO:0005634(nucleus);GO:0005654(nucleoplasm);GO:0016580(Sin3 complex);GO:0017053(transcription repressor complex);GO:0035091(phosphatidylinositol binding);GO:0045892(negative regulation of transcription, DNA-t…	NA	NA
circRNA2380	0	0	1960.47		0.0506713	no	chr3	28684207	28754578	+	4	circRNA	ENSSSCT00000008633	PARN	chr3:28663914-28684206|chr3:28754578-28789954	poly(A)-specific ribonuclease [Source:HGNC Symbol;Acc:HGNC:8609]	GO:0000495(box H/ACA snoRNA 3'-end processing);GO:0003676(nucleic acid binding);GO:0003723(RNA binding);GO:0004535(poly(A)-specific ribonuclease activity);GO:0005634(nucleus);GO:0005730(nucleolus);GO:0005737(cytoplasm);GO:0006402(mRNA catabolic process);GO:0010587(miRNA catabolic process);GO:0016607(nuclear speck);GO:0019901(protein kinase binding);GO:0032212(positive regulation of telomere maint…	03018(RNA degradation)	EC:3.1.13.4
circRNA1348	22.8246	302.452	0		0.363097	no	chr10	16499157	16499371	-	1	circRNA	ENSSSCT00000045011	AKT3	chr10:16490623-16499156|chr10:16499371-16510505	AKT serine/threonine kinase 3 [Source:VGNC Symbol;Acc:VGNC:96306]	GO:0000002(mitochondrial genome maintenance);GO:0001938(positive regulation of endothelial cell proliferation);GO:0004672(protein kinase activity);GO:0004674(protein serine/threonine kinase activity);GO:0005524(ATP binding);GO:0006468(protein phosphorylation);GO:0007165(signal transduction);GO:0032008(positive regulation of TOR signaling);GO:0035556(intracellular signal transduction);GO:0043536(p…	01521(EGFR tyrosine kinase inhibitor resistance);01522(Endocrine resistance);01524(Platinum drug resistance);04010(MAPK signaling pathway);04012(ErbB signaling pathway);04014(Ras signaling pathway);04015(Rap1 signaling pathway);04022(cGMP-PKG signaling pathway);04024(cAMP signaling pathway);04062(Chemokine signaling pathway);04066(HIF-1 signaling pathway);04068(FoxO signaling pathway);04071(Sphin…	EC:2.7.11.1
circRNA2287	0	0	1960.01		0.214575	no	chr7	86024175	86025429	-	2	circRNA	ENSSSCT00000063923	ENSSSCG00000002266	chr7:86019269-86024174|chr7:86025429-86028688	NA	GO:0000978(RNA polymerase II cis-regulatory region sequence-specific DNA binding);GO:0005524(ATP binding);GO:0005634(nucleus);GO:0006974(cellular response to DNA damage stimulus);GO:0007517(muscle organ development);GO:0042393(histone binding);GO:0060218(hematopoietic stem cell differentiation)	NA	EC:3.6.4.12
circRNA2484	0	0	1959.4		0.0739987	no	chr9	8426020	8434174	-	3	circRNA	ENSSSCT00000016187	C2CD3	chr9:8423666-8426019|chr9:8434174-8443073	C2 domain containing 3 centriole elongation regulator [Source:VGNC Symbol;Acc:VGNC:85992]	GO:0001701(in utero embryonic development);GO:0001947(heart looping);GO:0005813(centrosome);GO:0005814(centriole);GO:0007389(pattern specification process);GO:0007420(brain development);GO:0008589(regulation of smoothened signaling pathway);GO:0016485(protein processing);GO:0021915(neural tube development);GO:0021997(neural plate axis specification);GO:0030162(regulation of proteolysis);GO:003032…	NA	NA
circRNA2770	0	0	1953.95		1	no	chr3	537213	542897	+	7	circRNA	ENSSSCT00000057179	ENSSSCG00000040103	chr3:533792-537212|chr3:542897-546819	guided entry of tail-anchored proteins factor 4 [Source:VGNC Symbol;Acc:VGNC:88418]	GO:0005515(protein binding);GO:0045048(protein insertion into ER membrane)	NA	NA
circRNA2813	0	0	1949.04		1	no	chr1	49189827	49202092	+	3	circRNA	ENSSSCT00000066143	ADGRB3	chr1:48890051-49189826|chr1:49202092-49215241	adhesion G protein-coupled receptor B3 [Source:VGNC Symbol;Acc:VGNC:85122]	GO:0004888(transmembrane signaling receptor activity);GO:0004930(G protein-coupled receptor activity);GO:0005096(GTPase activator activity);GO:0005886(plasma membrane);GO:0005887(integral component of plasma membrane);GO:0007166(cell surface receptor signaling pathway);GO:0007186(G protein-coupled receptor signaling pathway);GO:0007520(myoblast fusion);GO:0016020(membrane);GO:0016021(integral com…	NA	NA
circRNA2785	0	0	1929.4		1	no	chr3	96915188	96915729	+	2	circRNA	ENSSSCT00000009261	ENSSSCG00000008459	chr3:96910616-96915187|chr3:96915729-96919700	NA	NA	NA	NA
circRNA958	168.841	211.396	0		0.438516	no	chr16	28167355	28182377	+	5	circRNA	ENSSSCT00000062719	NNT	chr16:28162663-28167354|chr16:28182377-28198508	nicotinamide nucleotide transhydrogenase [Source:HGNC Symbol;Acc:HGNC:7863]	GO:0005739(mitochondrion);GO:0008746(NAD(P)+ transhydrogenase activity);GO:0016491(oxidoreductase activity);GO:0050661(NADP binding);GO:0055114(oxidation-reduction process);GO:0072593(reactive oxygen species metabolic process);GO:1902600(proton transmembrane transport)	00760(Nicotinate and nicotinamide metabolism)	EC:1.6.1.2
circRNA2279	0	0	1910.01		0.213654	no	chr7	40205928	40222732	+	3	circRNA	ENSSSCT00000044704	RUNX2	chr7:40107147-40205927|chr7:40222732-40315432	RUNX family transcription factor 2 [Source:VGNC Symbol;Acc:VGNC:92517]	GO:0000785(chromatin);GO:0000976(transcription regulatory region sequence-specific DNA binding);GO:0000978(RNA polymerase II cis-regulatory region sequence-specific DNA binding);GO:0000987(cis-regulatory region sequence-specific DNA binding);GO:0001228(DNA-binding transcription activator activity, RNA polymerase II-specific);GO:0001501(skeletal system development);GO:0001649(osteoblast differenti…	04928(Parathyroid hormone synthesis, secretion and action);05202(Transcriptional misregulation in cancer)	NA
circRNA2489	0	0	1900.01		0.211932	no	chr9	12514001	12519977	-	4	circRNA	ENSSSCT00000016241	ALG8	chr9:12512793-12514000|chr9:12519977-12527531	ALG8 alpha-1,3-glucosyltransferase [Source:VGNC Symbol;Acc:VGNC:85254]	GO:0000033(alpha-1,3-mannosyltransferase activity);GO:0005783(endoplasmic reticulum);GO:0006487(protein N-linked glycosylation);GO:0006490(oligosaccharide-lipid intermediate biosynthetic process);GO:0016758(transferase activity, transferring hexosyl groups);GO:0018279(protein N-linked glycosylation via asparagine);GO:0042283(dolichyl pyrophosphate Glc1Man9GlcNAc2 alpha-1,3-glucosyltransferase act…	00510(N-Glycan biosynthesis)	EC:2.4.1.265
circRNA2878	0	0	1899.94		1	no	chr9	130372679	130384896	-	2	circRNA	ENSSSCT00000065919	RPS6KC1	chr9:130337968-130372678|chr9:130384896-130397145	ribosomal protein S6 kinase C1 [Source:VGNC Symbol;Acc:VGNC:92447]	GO:0004672(protein kinase activity);GO:0005524(ATP binding);GO:0005764(lysosome);GO:0005768(endosome);GO:0005769(early endosome);GO:0006468(protein phosphorylation);GO:0035091(phosphatidylinositol binding)	NA	NA
circRNA2751	0	0	1895.03		1	no	chr4	29324181	29326839	+	3	circRNA	ENSSSCT00000006622	EIF3E	chr4:29307960-29324180|chr4:29326839-29341170	eukaryotic translation initiation factor 3 subunit E [Source:VGNC Symbol;Acc:VGNC:87617]	GO:0000184(nuclear-transcribed mRNA catabolic process, nonsense-mediated decay);GO:0003743(translation initiation factor activity);GO:0005634(nucleus);GO:0005737(cytoplasm);GO:0005829(cytosol);GO:0005852(eukaryotic translation initiation factor 3 complex);GO:0006413(translational initiation);GO:0016605(PML body);GO:0045727(positive regulation of translation);GO:0047485(protein N-terminus binding)…	03013(RNA transport);05160(Hepatitis C)	NA
circRNA2456	0	0	1890.01		0.215009	no	chr1	231088302	231091029	+	2	circRNA	ENSSSCT00000063317	CEP78	chr1:231086380-231088301|chr1:231091029-231093035	centrosomal protein 78 [Source:VGNC Symbol;Acc:VGNC:86577]	GO:0005515(protein binding);GO:0005813(centrosome);GO:0036064(ciliary basal body);GO:0044782(cilium organization)	NA	NA
circRNA2830	0	0	1880.31		1	no	chr1	232837787	232920362	+	2	circRNA	ENSSSCT00000067979	ENSSSCG00000041249	chr1:232816990-232837786|chr1:232920362-232977524	NA	NA	NA	NA
circRNA2332	0	0	1870.01		0.214092	no	chr5	15128142	15128884	-	2	circRNA	ENSSSCT00000048063	LMBR1L	chr5:15127031-15128141|chr5:15128884-15129336	limb development membrane protein 1 like [Source:VGNC Symbol;Acc:VGNC:89753]	GO:0004888(transmembrane signaling receptor activity);GO:0005789(endoplasmic reticulum membrane);GO:0005886(plasma membrane);GO:0005887(integral component of plasma membrane);GO:0006898(receptor-mediated endocytosis);GO:0007165(signal transduction);GO:0030217(T cell differentiation);GO:0042098(T cell proliferation);GO:0060218(hematopoietic stem cell differentiation);GO:0070231(T cell apoptotic pr…	NA	NA
circRNA2811	0	0	1865.58		1	no	chr1	18987938	19005183	-	5	circRNA	ENSSSCT00000087340	RAB32	chr1:18978518-18987937|chr1:19005183-19029279	RAB32, member RAS onco family [Source:NCBI gene (formerly Entrezgene);Acc:100144496]	GO:0003924(GTPase activity);GO:0004198(calcium-dependent cysteine-type endopeptidase activity);GO:0005515(protein binding);GO:0005525(GTP binding);GO:0005794(Golgi apparatus);GO:0005802(trans-Golgi network);GO:0006508(proteolysis);GO:0016192(vesicle-mediated transport);GO:0019825(oxygen binding);GO:0020037(heme binding);GO:0031982(vesicle)	NA	NA
circRNA1088	7.60821	262.92	0		0.139908	no	chr6	160405881	160417430	-	5	circRNA	ENSSSCT00000071687	OSBPL9	chr6:160400772-160405880|chr6:160417430-160421615	oxysterol binding protein like 9 [Source:VGNC Symbol;Acc:VGNC:91075]	GO:0005794(Golgi apparatus);GO:0005829(cytosol);GO:0008289(lipid binding);GO:0043231(intracellular membrane-bounded organelle)	NA	NA
circRNA296	151.829	199.97	0		0.262287	no	chr9	17337356	17386234	+	9	circRNA	ENSSSCT00000050097	ANKRD42	chr9:17335039-17337355|chr9:17386234-17394780	ankyrin repeat domain 42 [Source:HGNC Symbol;Acc:HGNC:26752]	GO:0005515(protein binding);GO:0005634(nucleus);GO:0051059(NF-kappaB binding);GO:0051091(positive regulation of DNA-binding transcription factor activity);GO:0051092(positive regulation of NF-kappaB transcription factor activity);GO:1900017(positive regulation of cytokine production involved in inflammatory response)	NA	NA
circRNA553	194.911	199.97	0		0.436333	no	chr14	128696025	128730587	-	6	circRNA	ENSSSCT00000089147	CACUL1	chr14:128688105-128696024|chr14:128730587-128748410	CDK2 associated cullin domain 1 [Source:VGNC Symbol;Acc:VGNC:86132]	GO:0000082(G1/S transition of mitotic cell cycle);GO:0006511(ubiquitin-dependent protein catabolic process);GO:0008284(positive regulation of cell population proliferation);GO:0019901(protein kinase binding);GO:0031625(ubiquitin protein ligase binding);GO:0045860(positive regulation of protein kinase activity)	NA	NA
circRNA2487	0	0	1860.01		0.219748	no	chr9	9254140	9265137	-	4	circRNA	ENSSSCT00000075384	XRRA1	chr9:9241037-9254139|chr9:9265137-9268898	X-ray radiation resistance associated 1 [Source:VGNC Symbol;Acc:VGNC:95012]	GO:0005515(protein binding);GO:0010165(response to X-ray)	NA	NA
circRNA2944	0	0	1826.3		1	no	chr10	55072263	55074784	-	2	circRNA	ENSSSCT00000056436	ENSSSCG00000040615	chr10:55021427-55072262|chr10:55074784-55121894	NA	GO:0016020(membrane)	NA	NA
circRNA2735	0	0	1821.39		1	no	chr5	776735	778112	+	1	circRNA	ENSSSCT00000036838	BRD1	chr5:770832-776734|chr5:778112-788737	bromodomain containing 1 [Source:VGNC Symbol;Acc:VGNC:85871]	GO:0005515(protein binding);GO:0005634(nucleus);GO:0016607(nuclear speck);GO:0036409(histone H3-K14 acetyltransferase complex);GO:0042393(histone binding);GO:0043966(histone H3 acetylation);GO:0044154(histone H3-K14 acetylation);GO:0045648(positive regulation of erythrocyte differentiation);GO:0070776(MOZ/MORF histone acetyltransferase complex)	NA	NA
circRNA2505	0	0	1820.83		0.0572736	no	chr8	40198261	40200697	+	2	circRNA	ENSSSCT00000044700	ENSSSCG00000031636	chr8:40180427-40198260|chr8:40200697-40213917	factor interacting with PAPOLA and CPSF1 [Source:VGNC Symbol;Acc:VGNC:98930]	GO:0005634(nucleus);GO:0005847(mRNA cleavage and polyadenylation specificity factor complex)	03015(mRNA surveillance pathway)	NA
circRNA1402	715.172	195.034	0		0.169208	no	chr14	12777090	12794559	+	3	circRNA	ENSSSCT00000010616	HMBOX1	chr14:12692920-12777089|chr14:12794559-12837357	homeobox containing 1 [Source:VGNC Symbol;Acc:VGNC:88898]	GO:0000122(negative regulation of transcription by RNA polymerase II);GO:0000781(chromosome, telomeric region);GO:0003677(DNA binding);GO:0003691(double-stranded telomeric DNA binding);GO:0005634(nucleus);GO:0005654(nucleoplasm);GO:0005737(cytoplasm);GO:0005813(centrosome);GO:0005829(cytosol);GO:0016604(nuclear body);GO:0032212(positive regulation of telomere maintenance via telomerase);GO:004216…	NA	NA
circRNA1180	15.2164	262.817	0		0.353588	no	chr2	115455830	115510773	-	7	circRNA	ENSSSCT00000015511	TMEM232	chr2:115442724-115455829|chr2:115510773-115523527	transmembrane protein 232 [Source:VGNC Symbol;Acc:VGNC:94147]	NA	NA	NA
circRNA2416	0	0	1800.01		0.220063	no	chr2	123114202	123122357	+	4	circRNA	ENSSSCT00000024571	DMXL1	chr2:123113346-123114201|chr2:123122357-123126274	Dmx like 1 [Source:VGNC Symbol;Acc:VGNC:87359]	GO:0005515(protein binding)	NA	NA
circRNA2599	0	0	1800.01		0.220548	no	chr17	50698500	50698812	+	2	circRNA	ENSSSCT00000067659	ARFGEF2	chr17:50695566-50698499|chr17:50698812-50702962	ADP ribosylation factor guanine nucleotide exchange factor 2 [Source:VGNC Symbol;Acc:VGNC:95672]	GO:0000139(Golgi membrane);GO:0001881(receptor recycling);GO:0005085(guanyl-nucleotide exchange factor activity);GO:0005794(Golgi apparatus);GO:0005815(microtubule organizing center);GO:0005829(cytosol);GO:0006893(Golgi to plasma membrane transport);GO:0007032(endosome organization);GO:0010256(endomembrane system organization);GO:0016020(membrane);GO:0032012(regulation of ARF protein signal trans…	04144(Endocytosis)	NA
circRNA1086	471.709	191.94	0		0.365945	no	chr6	157912766	157915819	+	3	circRNA	ENSSSCT00000045611	SSBP3	chr6:157911747-157912765|chr6:157915819-158031420	single stranded DNA binding protein 3 [Source:VGNC Symbol;Acc:VGNC:93481]	GO:0002244(hematopoietic progenitor cell differentiation);GO:0003697(single-stranded DNA binding);GO:0003713(transcription coactivator activity);GO:0005515(protein binding);GO:0005667(transcription regulator complex);GO:0008284(positive regulation of cell population proliferation);GO:0021501(prechordal plate formation);GO:0021547(midbrain-hindbrain boundary initiation);GO:0032991(protein-containi…	NA	NA
circRNA2540	0	0	1790.01		0.207816	no	chr13	122196274	122196738	+	2	circRNA	ENSSSCT00000025407	PSMD2	chr13:122196089-122196273|chr13:122196738-122196957	proteasome 26S subunit, non-ATPase 2 [Source:NCBI gene (formerly Entrezgene);Acc:100627568]	GO:0000502(proteasome complex);GO:0004222(metalloendopeptidase activity);GO:0006508(proteolysis);GO:0008237(metallopeptidase activity);GO:0008540(proteasome regulatory particle, base subcomplex);GO:0022624(proteasome accessory complex);GO:0030234(enzyme regulator activity);GO:0042176(regulation of protein catabolic process);GO:0050790(regulation of catalytic activity)	03050(Proteasome);05169(Epstein-Barr virus infection)	NA
circRNA2413	0	0	1790.01		0.219591	no	chr2	95628216	95629677	-	2	circRNA	ENSSSCT00000044012	TMEM161B	chr2:95626730-95628215|chr2:95629677-95634046	transmembrane protein 161B [Source:VGNC Symbol;Acc:VGNC:94102]	GO:0016020(membrane);GO:0016021(integral component of membrane)	NA	NA
circRNA2706	0	0	1772.3		1	no	chr6	43879422	43894306	+	5	circRNA	ENSSSCT00000003170	LSM14A	chr6:43870512-43879421|chr6:43894306-43901673	LSM14A mRNA processing body assembly factor [Source:VGNC Symbol;Acc:VGNC:89872]	GO:0000932(P-body);GO:0003690(double-stranded DNA binding);GO:0003725(double-stranded RNA binding);GO:0003727(single-stranded RNA binding);GO:0005737(cytoplasm);GO:0005829(cytosol);GO:0010494(cytoplasmic stress granule);GO:0017148(negative regulation of translation);GO:0033962(P-body assembly);GO:0036464(cytoplasmic ribonucleoprotein granule);GO:0039529(RIG-I signaling pathway);GO:0051607(defense…	NA	NA
circRNA134	404.816	188.252	1865.58		0.950666	no	chr3	54799381	54801088	+	2	circRNA	ENSSSCT00000060593	REV1	chr3:54726541-54799380|chr3:54801088-54816466	REV1 DNA directed polymerase [Source:HGNC Symbol;Acc:HGNC:14060]	GO:0003684(damaged DNA binding);GO:0005634(nucleus);GO:0006281(DNA repair);GO:0009411(response to UV);GO:0010468(regulation of gene expression);GO:0016779(nucleotidyltransferase activity);GO:0017125(deoxycytidyl transferase activity);GO:0042276(error-prone translesion synthesis)	03460(Fanconi anemia pathway)	NA
circRNA1415	15.2164	262.817	0		0.354494	no	chr14	61389331	61400625	+	5	circRNA	ENSSSCT00000011166	CSGALNACT2	chr14:61378276-61389330|chr14:61400625-61410628	chondroitin sulfate N-acetylgalactosaminyltransferase 2 [Source:VGNC Symbol;Acc:VGNC:87036]	GO:0008376(acetylgalactosaminyltransferase activity);GO:0030166(proteoglycan biosynthetic process);GO:0032580(Golgi cisterna membrane);GO:0050650(chondroitin sulfate proteoglycan biosynthetic process);GO:0050651(dermatan sulfate proteoglycan biosynthetic process)	00532(Glycosaminoglycan biosynthesis - chondroitin sulfate / dermatan sulfate)	EC:2.4.1.174
circRNA46	14.9932	262.817	0		0.356871	no	chr6	106705739	106734016	-	5	circRNA	ENSSSCT00000004099	ESCO1	chr6:106699179-106705738|chr6:106734016-106735765	establishment of sister chromatid cohesion N-acetyltransferase 1 [Source:VGNC Symbol;Acc:VGNC:87786]	GO:0000785(chromatin);GO:0005694(chromosome);GO:0006275(regulation of DNA replication);GO:0007062(sister chromatid cohesion);GO:0008080(N-acetyltransferase activity);GO:0008270(zinc ion binding);GO:0016407(acetyltransferase activity);GO:0018394(peptidyl-lysine acetylation);GO:0034421(post-translational protein acetylation);GO:0061733(peptide-lysine-N-acetyltransferase activity)	NA	NA
circRNA2872	0	0	1767.39		1	no	chr9	88053183	88129493	+	3	circRNA	ENSSSCT00000042130	HDAC9	chr9:88009781-88053182|chr9:88129493-88157898	histone deacetylase 9 [Source:HGNC Symbol;Acc:HGNC:14065]	GO:0000118(histone deacetylase complex);GO:0000122(negative regulation of transcription by RNA polymerase II);GO:0001818(negative regulation of cytokine production);GO:0004407(histone deacetylase activity);GO:0005080(protein kinase C binding);GO:0005634(nucleus);GO:0005667(transcription regulator complex);GO:0005737(cytoplasm);GO:0006325(chromatin organization);GO:0008134(transcription factor bin…	05034(Alcoholism);05203(Viral carcinogenesis)	EC:3.5.1.98
circRNA2310	0	0	1760.01		0.218511	no	chr6	85722168	85723754	+	1	circRNA	ENSSSCT00000048590	YTHDF2	chr6:85718287-85722167|chr6:85723754-85746521	YTH N6-methyladenosine RNA binding protein 2 [Source:VGNC Symbol;Acc:VGNC:95043]	GO:0000932(P-body);GO:0001556(oocyte maturation);GO:0003723(RNA binding);GO:0005634(nucleus);GO:0005737(cytoplasm);GO:0005829(cytosol);GO:0006402(mRNA catabolic process);GO:0007276(gamete generation);GO:0007284(spermatogonial cell division);GO:0010494(cytoplasmic stress granule);GO:0030155(regulation of cell adhesion);GO:0034063(stress granule assembly);GO:0034451(centriolar satellite);GO:0036464…	NA	NA
circRNA38	329.85	186.124	0		0.413041	no	chr6	20298796	20340324	-	24	circRNA	ENSSSCT00000023952	CNOT1	chr6:20296326-20298795|chr6:20340324-20372141	CCR4-NOT transcription complex subunit 1 [Source:VGNC Symbol;Acc:VGNC:86831]	GO:0000122(negative regulation of transcription by RNA polymerase II);GO:0000932(P-body);GO:0001829(trophectodermal cell differentiation);GO:0004535(poly(A)-specific ribonuclease activity);GO:0005829(cytosol);GO:0006417(regulation of translation);GO:0010606(positive regulation of cytoplasmic mRNA processing body assembly);GO:0017148(negative regulation of translation);GO:0019904(protein domain sp…	03018(RNA degradation)	NA
circRNA2787	0	0	1757.57		1	no	chr3	103659227	103773127	-	8	circRNA	ENSSSCT00000009306	CRIM1	chr3:103656290-103659226|chr3:103773127-103815044	cysteine rich transmembrane BMP regulator 1 [Source:VGNC Symbol;Acc:VGNC:86995]	GO:0004857(enzyme inhibitor activity);GO:0004867(serine-type endopeptidase inhibitor activity);GO:0005515(protein binding);GO:0005520(insulin-like growth factor binding);GO:0005576(extracellular region);GO:0030165(PDZ domain binding);GO:0030514(negative regulation of BMP signaling pathway);GO:0045668(negative regulation of osteoblast differentiation)	NA	NA
circRNA2602	0	0	1750.01		0.21781	no	chr17	61482067	61497286	-	13	circRNA	ENSSSCT00000024716	TAF4	chr17:61467303-61482066|chr17:61497286-61528613	TATA-box binding protein associated factor 4 [Source:VGNC Symbol;Acc:VGNC:95532]	GO:0000785(chromatin);GO:0001046(core promoter sequence-specific DNA binding);GO:0001541(ovarian follicle development);GO:0003677(DNA binding);GO:0005634(nucleus);GO:0005654(nucleoplasm);GO:0005669(transcription factor TFIID complex);GO:0005829(cytosol);GO:0006351(transcription, DNA-templated);GO:0006352(DNA-templated transcription, initiation);GO:0006367(transcription initiation from RNA polymer…	03022(Basal transcription factors);05016(Huntington disease)	NA
circRNA2502	0	0	1730.01		0.217414	no	chr8	1910378	1911076	+	2	circRNA	ENSSSCT00000009515	HTT	chr8:1908017-1910377|chr8:1911076-1912576	huntingtin [Source:VGNC Symbol;Acc:VGNC:89006]	GO:0000132(establishment of mitotic spindle orientation);GO:0002039(p53 binding);GO:0005522(profilin binding);GO:0005634(nucleus);GO:0005654(nucleoplasm);GO:0005737(cytoplasm);GO:0005769(early endosome);GO:0005770(late endosome);GO:0005776(autophagosome);GO:0005783(endoplasmic reticulum);GO:0005794(Golgi apparatus);GO:0005814(centriole);GO:0005829(cytosol);GO:0006890(retrograde vesicle-mediated t…	05016(Huntington disease)	NA
circRNA2682	0	0	1720.01		0.21806	no	chr18	48329957	48334101	-	3	circRNA	ENSSSCT00000018200	STK31	chr18:48318013-48329956|chr18:48334101-48335944	serine/threonine kinase 31 [Source:VGNC Symbol;Acc:VGNC:93551]	GO:0001669(acrosomal vesicle);GO:0004672(protein kinase activity);GO:0005524(ATP binding);GO:0005737(cytoplasm);GO:0006468(protein phosphorylation)	NA	EC:2.7.11.1
circRNA2842	0	0	1718.3		1	no	chr12	16822210	16829262	+	3	circRNA	ENSSSCT00000018844	CDC27	chr12:16811056-16822209|chr12:16829262-16838067	cell division cycle 27 [Source:VGNC Symbol;Acc:VGNC:86448]	GO:0005515(protein binding);GO:0005634(nucleus);GO:0005654(nucleoplasm);GO:0005680(anaphase-promoting complex);GO:0005737(cytoplasm);GO:0005813(centrosome);GO:0005819(spindle);GO:0007091(metaphase/anaphase transition of mitotic cell cycle);GO:0019903(protein phosphatase binding);GO:0070979(protein K11-linked ubiquitination);GO:0072686(mitotic spindle)	04110(Cell cycle);04114(Oocyte meiosis);04120(Ubiquitin mediated proteolysis);04914(Progesterone-mediated oocyte maturation);05166(Human T-cell leukemia virus 1 infection)	NA
circRNA2899	0	0	1698.66		1	no	chr13	3767869	3776147	-	9	circRNA	ENSSSCT00000078185	ENSSSCG00000030671	chr13:3764843-3767868|chr13:3776147-3782728	NA	GO:0003676(nucleic acid binding);GO:0003723(RNA binding);GO:0003729(mRNA binding);GO:0003730(mRNA 3'-UTR binding);GO:0005515(protein binding);GO:0007281(germ cell development);GO:0008494(translation activator activity)	NA	NA
circRNA2475	0	0	1690.01		0.21324	no	chr12	37832983	37858472	+	3	circRNA	ENSSSCT00000045493	ENSSSCG00000039473	chr12:37828527-37832982|chr12:37858472-37861203	ubiquitin specific peptidase 32 [Source:VGNC Symbol;Acc:VGNC:99102]	GO:0004843(thiol-dependent ubiquitin-specific protease activity);GO:0005509(calcium ion binding);GO:0006511(ubiquitin-dependent protein catabolic process);GO:0016579(protein deubiquitination)	NA	EC:3.4.19.12
circRNA2524	0	0	1660.01		0.205463	no	chr13	27588535	27604890	+	5	circRNA	ENSSSCT00000022484	TOPAZ1	chr13:27578167-27588534|chr13:27604890-27616802	testis and ovary specific PAZ domain containing 1 [Source:VGNC Symbol;Acc:VGNC:94314]	GO:0006915(apoptotic process);GO:0007286(spermatid development);GO:0046872(metal ion binding);GO:0048137(spermatocyte division);GO:0098781(ncRNA transcription);GO:1901995(positive regulation of meiotic cell cycle phase transition)	NA	NA
circRNA2628	0	0	1660.01		0.218056	no	chr15	137934755	137945054	+	2	circRNA	ENSSSCT00000089269	ASB1	chr15:137931858-137934754|chr15:137945054-137946553	ankyrin repeat and SOCS box containing 1 [Source:VGNC Symbol;Acc:VGNC:95728]	GO:0000151(ubiquitin ligase complex);GO:0005515(protein binding);GO:0016567(protein ubiquitination);GO:0030539(male genitalia development);GO:0035556(intracellular signal transduction);GO:0061630(ubiquitin protein ligase activity)	NA	NA
circRNA671	45.7157	180.308	0		0.2364	no	chr4	16265261	16281983	-	4	circRNA	ENSSSCT00000043801	TBC1D31	chr4:16262690-16265260|chr4:16281983-16287511	TBC1 domain family member 31 [Source:VGNC Symbol;Acc:VGNC:93776]	GO:0005515(protein binding);GO:0005813(centrosome)	NA	NA
circRNA429	479.782	180.308	0		0.353239	no	chr11	49830934	49866555	+	3	circRNA	ENSSSCT00000048321	SLAIN1	chr11:49808839-49830933|chr11:49866555-49869084	SLAIN motif family member 1 [Source:VGNC Symbol;Acc:VGNC:92909]	NA	NA	NA
circRNA2649	0	0	1650.01		0.202913	no	chr14	56500248	56504941	-	3	circRNA	ENSSSCT00000054955	ENSSSCG00000032590	chr14:56479474-56500247|chr14:56504941-56511139	NA	NA	NA	NA
circRNA2949	0	0	1649.56		1	no	chr10	68645780	68692165	+	10	circRNA	ENSSSCT00000044332	ENSSSCG00000011162	chr10:68621869-68645779|chr10:68692165-68695333	La ribonucleoprotein 4B [Source:VGNC Symbol;Acc:VGNC:96193]	GO:0003676(nucleic acid binding)	NA	NA
circRNA2893	0	0	1644.65		1	no	chr8	116270402	116294261	+	5	circRNA	ENSSSCT00000074537	PPA2	chr8:116266192-116270401|chr8:116294261-116311688	inorganic pyrophosphatase 2 [Source:VGNC Symbol;Acc:VGNC:98208]	GO:0000287(magnesium ion binding);GO:0004427(inorganic diphosphatase activity);GO:0004722(protein serine/threonine phosphatase activity);GO:0005737(cytoplasm);GO:0006796(phosphate-containing compound metabolic process);GO:0051881(regulation of mitochondrial membrane potential)	00190(Oxidative phosphorylation)	EC:3.6.1.1
circRNA460	97.4557	175.269	0		0.459064	no	chr10	65246553	65247076	-	2	circRNA	ENSSSCT00000041243	TASOR2	chr10:65238541-65246552|chr10:65247076-65252122	transcription activation suppressor family member 2 [Source:VGNC Symbol;Acc:VGNC:96008]	GO:0005654(nucleoplasm);GO:0005829(cytosol)	NA	NA
circRNA2752	0	0	1639.74		1	no	chr4	41839976	41851251	-	5	circRNA	ENSSSCT00000006687	INTS8	chr4:41835208-41839975|chr4:41851251-41855975	integrator complex subunit 8 [Source:VGNC Symbol;Acc:VGNC:89168]	GO:0005515(protein binding);GO:0016180(snRNA processing);GO:0032039(integrator complex);GO:0034472(snRNA 3'-end processing)	NA	NA
circRNA69	616.125	174.594	0		0.0840881	no	chr5	21868121	21915147	+	8	circRNA	ENSSSCT00000000434	ENSSSCG00000000402	chr5:21861253-21868120|chr5:21915147-21919638	RNA binding motif single stranded interacting protein 2 [Source:VGNC Symbol;Acc:VGNC:98286]	GO:0003676(nucleic acid binding);GO:0003723(RNA binding);GO:1990904(ribonucleoprotein complex)	NA	NA
circRNA743	583.138	174.491	0		0.179095	no	chr2	108612551	108639636	+	16	circRNA	ENSSSCT00000048119	PPIP5K2	chr2:108609967-108612550|chr2:108639636-108650996	diphosphoinositol pentakisphosphate kinase 2 [Source:VGNC Symbol;Acc:VGNC:91701]	GO:0000166(nucleotide binding);GO:0000827(inositol-1,3,4,5,6-pentakisphosphate kinase activity);GO:0000828(inositol hexakisphosphate kinase activity);GO:0000829(inositol heptakisphosphate kinase activity);GO:0000832(inositol hexakisphosphate 5-kinase activity);GO:0005524(ATP binding);GO:0005737(cytoplasm);GO:0005829(cytosol);GO:0016301(kinase activity);GO:0016310(phosphorylation);GO:0016740(trans…	04070(Phosphatidylinositol signaling system)	EC:2.7.4.24
circRNA2378	0	0	1634.91		0.0822425	no	chr3	25217340	25220847	-	3	circRNA	ENSSSCT00000065117	REXO5	chr3:25207044-25217339|chr3:25220847-25222203	RNA exonuclease 5 [Source:VGNC Symbol;Acc:VGNC:92230]	GO:0003676(nucleic acid binding);GO:0005730(nucleolus)	03008(Ribosome biogenesis in eukaryotes)	NA
circRNA2355	0	0	1630.01		0.205412	no	chr4	62146811	62187826	+	5	circRNA	ENSSSCT00000006773	STAU2	chr4:62140269-62146810|chr4:62187826-62243621	staufen double-stranded RNA binding protein 2 [Source:VGNC Symbol;Acc:VGNC:98873]	GO:0003725(double-stranded RNA binding)	NA	NA
circRNA735	184.191	171.403	0		0.4525	no	chr2	89359613	89370588	+	4	circRNA	ENSSSCT00000090624	MSH3	chr2:89350868-89359612|chr2:89370588-89376940	mutS homolog 3 [Source:VGNC Symbol;Acc:VGNC:90419]	GO:0003697(single-stranded DNA binding);GO:0005524(ATP binding);GO:0005634(nucleus);GO:0006281(DNA repair);GO:0006298(mismatch repair);GO:0019899(enzyme binding);GO:0030983(mismatched DNA binding);GO:0032139(dinucleotide insertion or deletion binding);GO:0032142(single guanine insertion binding);GO:0032181(dinucleotide repeat insertion binding);GO:0032302(MutSbeta complex);GO:0043570(maintenance …	01524(Platinum drug resistance);03430(Mismatch repair);05200(Pathways in cancer);05210(Colorectal cancer)	NA
circRNA2445	0	0	1630.01		0.218623	no	chr1	147765752	147767245	-	2	circRNA	ENSSSCT00000023890	ZNF236	chr1:147757351-147765751|chr1:147767245-147782006	zinc finger protein 236 [Source:VGNC Symbol;Acc:VGNC:95209]	NA	NA	NA
circRNA2586	0	0	1620.01		0.218285	no	chr10	48820847	48827379	-	4	circRNA	ENSSSCT00000012110	ENSSSCG00000011068	chr10:48819897-48820846|chr10:48827379-48828874	NA	GO:0004176(ATP-dependent peptidase activity);GO:0004222(metalloendopeptidase activity);GO:0005515(protein binding);GO:0005524(ATP binding);GO:0006508(proteolysis);GO:0016020(membrane);GO:0016887(ATPase activity)	NA	NA
circRNA191	427.306	170.025	0		0.227576	no	chr2	108613708	108617312	+	3	circRNA	ENSSSCT00000048119	PPIP5K2	chr2:108612641-108613707|chr2:108617312-108628054	diphosphoinositol pentakisphosphate kinase 2 [Source:VGNC Symbol;Acc:VGNC:91701]	GO:0000166(nucleotide binding);GO:0000827(inositol-1,3,4,5,6-pentakisphosphate kinase activity);GO:0000828(inositol hexakisphosphate kinase activity);GO:0000829(inositol heptakisphosphate kinase activity);GO:0000832(inositol hexakisphosphate 5-kinase activity);GO:0005524(ATP binding);GO:0005737(cytoplasm);GO:0005829(cytosol);GO:0016301(kinase activity);GO:0016310(phosphorylation);GO:0016740(trans…	04070(Phosphatidylinositol signaling system)	EC:2.7.4.24
circRNA2432	0	0	1610.01		0.218873	no	chr1	74404668	74440246	+	5	circRNA	ENSSSCT00000022746	AFG1L	chr1:74367775-74404667|chr1:74440246-74467915	AFG1 like ATPase [Source:VGNC Symbol;Acc:VGNC:85170]	GO:0005524(ATP binding);GO:0005739(mitochondrion);GO:0006123(mitochondrial electron transport, cytochrome c to oxygen);GO:0007005(mitochondrion organization);GO:0031966(mitochondrial membrane);GO:0035694(mitochondrial protein catabolic process)	NA	EC:3.6.4.7
circRNA2734	0	0	1605.38		1	no	chr6	170078125	170096052	+	2	circRNA	ENSSSCT00000004393	SCMH1	chr6:170065127-170078124|chr6:170096052-170101342	Scm polycomb group protein homolog 1 [Source:VGNC Symbol;Acc:VGNC:92627]	GO:0005515(protein binding);GO:0005634(nucleus);GO:0006338(chromatin remodeling);GO:0006355(regulation of transcription, DNA-templated);GO:0007283(spermatogenesis);GO:0009952(anterior/posterior pattern specification);GO:0010369(chromocenter)	NA	NA
circRNA2336	0	0	1600.01		0.215799	no	chr5	51558424	51561815	+	3	circRNA	ENSSSCT00000056800	ABCC9	chr5:51556230-51558423|chr5:51561815-51563351	ATP binding cassette subfamily C member 9 [Source:VGNC Symbol;Acc:VGNC:84960]	GO:0005267(potassium channel activity);GO:0005524(ATP binding);GO:0005886(plasma membrane);GO:0006813(potassium ion transport);GO:0008281(sulfonylurea receptor activity);GO:0008282(inward rectifying potassium channel);GO:0016020(membrane);GO:0016021(integral component of membrane);GO:0016887(ATPase activity);GO:0030017(sarcomere);GO:0033198(response to ATP);GO:0042626(ATPase-coupled transmembrane…	02010(ABC transporters)	NA
circRNA2440	0	0	1600.01		0.21696	no	chr1	128517403	128521610	+	2	circRNA	ENSSSCT00000066619	TTBK2	chr1:128496179-128517402|chr1:128521610-128552510	tau tubulin kinase 2 [Source:VGNC Symbol;Acc:VGNC:98387]	GO:0000226(microtubule cytoskeleton organization);GO:0004672(protein kinase activity);GO:0004674(protein serine/threonine kinase activity);GO:0005524(ATP binding);GO:0005634(nucleus);GO:0005814(centriole);GO:0005829(cytosol);GO:0006468(protein phosphorylation);GO:0007026(negative regulation of microtubule depolymerization);GO:0018105(peptidyl-serine phosphorylation);GO:0019894(kinesin binding);GO…	NA	EC:2.7.11.26
circRNA595	629.318	165.689	0		0.302426	no	chr7	9695480	9700142	-	2	circRNA	ENSSSCT00000041329	TBC1D7	chr7:9689304-9695479|chr7:9700142-9704203	TBC1 domain family member 7 [Source:VGNC Symbol;Acc:VGNC:93778]	GO:0005096(GTPase activator activity);GO:0031267(small GTPase binding);GO:0031398(positive regulation of protein ubiquitination);GO:0031410(cytoplasmic vesicle);GO:0032007(negative regulation of TOR signaling);GO:0036064(ciliary basal body);GO:0043547(positive regulation of GTPase activity);GO:0070848(response to growth factor);GO:0090630(activation of GTPase activity);GO:1902018(negative regulat…	04150(mTOR signaling pathway)	NA
circRNA1201	7.60821	253.166	0		0.314517	no	chr1	121338445	121357418	-	6	circRNA	ENSSSCT00000054894	USP8	chr1:121335644-121338444|chr1:121357418-121360674	ubiquitin specific peptidase 8 [Source:VGNC Symbol;Acc:VGNC:94778]	GO:0000281(mitotic cytokinesis);GO:0004843(thiol-dependent ubiquitin-specific protease activity);GO:0005737(cytoplasm);GO:0005769(early endosome);GO:0005829(cytosol);GO:0006511(ubiquitin-dependent protein catabolic process);GO:0007032(endosome organization);GO:0016579(protein deubiquitination);GO:0019897(extrinsic component of plasma membrane);GO:0030496(midbody);GO:0031647(regulation of protein …	04137(Mitophagy - animal);04144(Endocytosis);04934(Cushing syndrome)	EC:3.4.19.12
circRNA2608	0	0	1590.01		0.213955	no	chr16	43775233	43809184	-	4	circRNA	ENSSSCT00000089457	ADAMTS6	chr16:43768810-43775232|chr16:43809184-43832055	ADAM metallopeptidase with thrombospondin type 1 motif 6 [Source:VGNC Symbol;Acc:VGNC:85086]	GO:0001822(kidney development);GO:0003279(cardiac septum development);GO:0004222(metalloendopeptidase activity);GO:0006508(proteolysis);GO:0007507(heart development);GO:0008237(metallopeptidase activity);GO:0035904(aorta development);GO:0060976(coronary vasculature development)	NA	NA
circRNA2407	0	0	1580.01		0.216086	no	chr2	67883951	67886169	-	4	circRNA	ENSSSCT00000080374	ENSSSCG00000040763	chr2:67883434-67883950|chr2:67886169-67894705	NA	GO:0006355(regulation of transcription, DNA-templated)	05168(Herpes simplex virus 1 infection)	NA
circRNA1466	0	5.71342	1571.01		0.363988	no	chr7	21940949	21941431	+	1	circRNA	ENSSSCT00000001295	ZNF165	chr7:21936247-21940948|chr7:21941431-21944018	zinc finger protein 165 [Source:VGNC Symbol;Acc:VGNC:95194]	NA	NA	NA
circRNA2342	0	0	1570.01		0.213993	no	chr5	75687483	75700271	-	3	circRNA	ENSSSCT00000045629	NELL2	chr5:75653764-75687482|chr5:75700271-75748882	neural EGFL like 2 [Source:VGNC Symbol;Acc:VGNC:90684]	GO:0005509(calcium ion binding);GO:0005515(protein binding)	NA	NA
circRNA2426	0	0	1570.01		0.215844	no	chr1	39228114	39257749	+	2	circRNA	ENSSSCT00000029492	TRDN	chr1:39181169-39228113|chr1:39257749-39258869	triadin [Source:VGNC Symbol;Acc:VGNC:103195]	GO:0005102(signaling receptor binding);GO:0005829(cytosol);GO:0005886(plasma membrane);GO:0009617(response to bacterium);GO:0014808(release of sequestered calcium ion into cytosol by sarcoplasmic reticulum);GO:0016020(membrane);GO:0016021(integral component of membrane);GO:0016529(sarcoplasmic reticulum);GO:0060047(heart contraction)	NA	NA
circRNA2308	0	0	1560.01		0.214774	no	chr6	70511058	70563132	+	12	circRNA	ENSSSCT00000053353	KIF1B	chr6:70495492-70511057|chr6:70563132-70567673	kinesin family member 1B [Source:VGNC Symbol;Acc:VGNC:89460]	GO:0003777(microtubule motor activity);GO:0005515(protein binding);GO:0005524(ATP binding);GO:0007018(microtubule-based movement);GO:0008017(microtubule binding)	NA	NA
circRNA2592	0	0	1550.01		0.214509	no	chr17	12061716	12084564	-	10	circRNA	ENSSSCT00000065633	ENSSSCG00000007004	chr17:12050231-12061715|chr17:12084564-12085374	integrator complex subunit 10 [Source:VGNC Symbol;Acc:VGNC:98050]	GO:0016180(snRNA processing);GO:0032039(integrator complex)	NA	NA
circRNA2894	0	0	1541.56		1	no	chr8	118118888	118124447	+	3	circRNA	ENSSSCT00000077510	SLC9B1	chr8:118114601-118118887|chr8:118124447-118125276	solute carrier family 9 member B1 [Source:HGNC Symbol;Acc:HGNC:24244]	GO:0006812(cation transport);GO:0006814(sodium ion transport);GO:0015299(solute:proton antiporter activity);GO:0016021(integral component of membrane);GO:0055085(transmembrane transport)	NA	NA
circRNA2644	0	0	1540.01		0.200376	no	chr14	48026933	48028029	+	2	circRNA	ENSSSCT00000068618	LIMK2	chr14:48025548-48026932|chr14:48028029-48029198	LIM domain kinase 2 [Source:VGNC Symbol;Acc:VGNC:89728]	GO:0001934(positive regulation of protein phosphorylation);GO:0004672(protein kinase activity);GO:0004674(protein serine/threonine kinase activity);GO:0005515(protein binding);GO:0005524(ATP binding);GO:0005634(nucleus);GO:0005737(cytoplasm);GO:0005801(cis-Golgi network);GO:0005813(centrosome);GO:0006468(protein phosphorylation);GO:0007283(spermatogenesis);GO:0030953(astral microtubule organizati…	04141(Protein processing in endoplasmic reticulum);04360(Axon guidance);04666(Fc gamma R-mediated phagocytosis);04810(Regulation of actin cytoskeleton);05170(Human immunodeficiency virus 1 infection)	EC:2.3.2.27
circRNA2563	0	0	1537.9		0.0613536	no	chr11	4104218	4118265	+	3	circRNA	ENSSSCT00000090671	CDK8	chr11:4054669-4104217|chr11:4118265-4140484	cyclin dependent kinase 8 [Source:VGNC Symbol;Acc:VGNC:86507]	GO:0004672(protein kinase activity);GO:0005524(ATP binding);GO:0005634(nucleus);GO:0005730(nucleolus);GO:0006468(protein phosphorylation);GO:0016592(mediator complex);GO:0032991(protein-containing complex)	NA	EC:2.7.11.22
circRNA2902	0	0	1531.74		1	no	chr13	30516967	30522449	-	2	circRNA	ENSSSCT00000067063	SMARCC1	chr13:30512528-30516966|chr13:30522449-30524873	SWI/SNF related, matrix associated, actin dependent regulator of chromatin subfamily c member 1 [Source:VGNC Symbol;Acc:VGNC:93231]	GO:0001741(XY body);GO:0003682(chromatin binding);GO:0005515(protein binding);GO:0005634(nucleus);GO:0005654(nucleoplasm);GO:0005737(cytoplasm);GO:0006337(nucleosome disassembly);GO:0006338(chromatin remodeling);GO:0008286(insulin receptor signaling pathway);GO:0009887(animal organ morphogenesis);GO:0016514(SWI/SNF complex);GO:0032435(negative regulation of proteasomal ubiquitin-dependent protein…	04714(Thermogenesis);05225(Hepatocellular carcinoma)	NA
circRNA2633	0	0	1530		0.201131	no	chr14	944149	945397	+	2	circRNA	ENSSSCT00000030875	SECISBP2	chr14:935525-944148|chr14:945397-947294	SECIS binding protein 2 [Source:VGNC Symbol;Acc:VGNC:92685]	GO:0001514(selenocysteine incorporation);GO:0003730(mRNA 3'-UTR binding);GO:0005654(nucleoplasm);GO:0021756(striatum development);GO:0035368(selenocysteine insertion sequence binding);GO:0043021(ribonucleoprotein complex binding);GO:0048666(neuron development);GO:1990904(ribonucleoprotein complex);GO:2000623(negative regulation of nuclear-transcribed mRNA catabolic process, nonsense-mediated deca…	NA	NA
circRNA1882	0	5.81638	1529.66		0.0645043	no	chr12	23704145	23708669	-	3	circRNA	ENSSSCT00000019652	SOCS7	chr12:23697518-23704144|chr12:23708669-23709748	suppressor of cytokine signaling 7 [Source:VGNC Symbol;Acc:VGNC:93334]	GO:0035556(intracellular signal transduction)	04630(Jak-STAT signaling pathway);04917(Prolactin signaling pathway)	NA
circRNA2532	0	0	1525.49		0.0474334	yes	chr13	77750384	77758619	-	3	circRNA	ENSSSCT00000060294	STAG1	chr13:77621218-77750383|chr13:77758619-77851084	stromal antigen 1 [Source:VGNC Symbol;Acc:VGNC:93524]	GO:0000785(chromatin);GO:0003682(chromatin binding);GO:0005654(nucleoplasm);GO:0008278(cohesin complex);GO:0016363(nuclear matrix);GO:0016604(nuclear body);GO:0090307(mitotic spindle assembly);GO:0097431(mitotic spindle pole)	04110(Cell cycle)	NA
circRNA2687	0	0	1521.92		1	no	chr7	60592097	60602546	+	2	circRNA	ENSSSCT00000069301	ADPGK	chr7:60584352-60592096|chr7:60602546-60614405	ADP dependent glucokinase [Source:VGNC Symbol;Acc:VGNC:85150]	GO:0005783(endoplasmic reticulum);GO:0005975(carbohydrate metabolic process);GO:0006006(glucose metabolic process);GO:0016773(phosphotransferase activity, alcohol group as acceptor);GO:0043843(ADP-specific glucokinase activity)	00010(Glycolysis / Gluconeogenesis)	EC:2.7.1.147
circRNA936	122.329	155.086	0		0.129446	no	chr10	44928914	44954321	-	5	circRNA	ENSSSCT00000070933	NSUN6	chr10:44917047-44928913|chr10:44954321-44957467	NOP2/Sun RNA methyltransferase 6 [Source:HGNC Symbol;Acc:HGNC:23529]	GO:0000049(tRNA binding);GO:0001510(RNA methylation);GO:0002946(tRNA C5-cytosine methylation);GO:0003723(RNA binding);GO:0005737(cytoplasm);GO:0008168(methyltransferase activity);GO:0016428(tRNA (cytosine-5-)-methyltransferase activity);GO:0030488(tRNA methylation)	NA	NA
circRNA2607	0	0	1520		0.21395	no	chr16	41245256	41274722	+	5	circRNA	ENSSSCT00000040024	IPO11	chr16:41238993-41245255|chr16:41274722-41313357	importin 11 [Source:VGNC Symbol;Acc:VGNC:89176]	GO:0005654(nucleoplasm);GO:0005829(cytosol);GO:0006610(ribosomal protein import into nucleus);GO:0006886(intracellular protein transport);GO:0061608(nuclear import signal receptor activity)	NA	NA
circRNA404	7.49659	251.39	0		0.314822	no	chr13	146592253	146608778	+	5	circRNA	ENSSSCT00000029357	CFAP44	chr13:146579432-146592252|chr13:146608778-146611331	cilia and flagella associated protein 44 [Source:HGNC Symbol;Acc:HGNC:25631]	GO:0000226(microtubule cytoskeleton organization);GO:0005515(protein binding);GO:0007288(sperm axoneme assembly);GO:0008233(peptidase activity);GO:0030317(flagellated sperm motility)	NA	NA
circRNA1241	7.60821	240.183	0		0.310438	no	chr9	10120704	10229999	+	6	circRNA	ENSSSCT00000042731	UVRAG	chr9:10089109-10120703|chr9:10229999-10247445	UV radiation resistance associated [Source:VGNC Symbol;Acc:VGNC:94789]	GO:0000149(SNARE binding);GO:0000421(autophagosome membrane);GO:0005764(lysosome);GO:0005769(early endosome);GO:0005770(late endosome);GO:0005783(endoplasmic reticulum);GO:0005813(centrosome);GO:0006281(DNA repair);GO:0006890(retrograde vesicle-mediated transport, Golgi to endoplasmic reticulum);GO:0006914(autophagy);GO:0007051(spindle organization);GO:0007059(chromosome segregation);GO:0007098(c…	04140(Autophagy - animal)	NA
circRNA2997	0	0	1517.01		1	no	chr14	34622192	34622720	+	2	circRNA	ENSSSCT00000010800	WSB2	chr14:34616425-34622191|chr14:34622720-34625538	WD repeat and SOCS box containing 2 [Source:VGNC Symbol;Acc:VGNC:94982]	GO:0005515(protein binding);GO:0016567(protein ubiquitination);GO:0035556(intracellular signal transduction)	NA	NA
circRNA2717	0	0	1507.19		1	no	chr6	79150170	79157876	-	2	circRNA	ENSSSCT00000057014	EIF4G3	chr6:79117862-79150169|chr6:79157876-79172203	eukaryotic translation initiation factor 4 gamma 3 [Source:VGNC Symbol;Acc:VGNC:87632]	GO:0000339(RNA cap binding);GO:0003723(RNA binding);GO:0003743(translation initiation factor activity);GO:0005515(protein binding)	03013(RNA transport);05416(Viral myocarditis)	NA
circRNA2809	0	0	1502.28		1	no	chr1	3314472	3324464	+	5	circRNA	ENSSSCT00000041923	PDE10A	chr1:3302802-3314471|chr1:3324464-3331635	phosphodiesterase 10A [Source:VGNC Symbol;Acc:VGNC:91248]	GO:0004114(3',5'-cyclic-nucleotide phosphodiesterase activity);GO:0005515(protein binding);GO:0007165(signal transduction);GO:0008081(phosphoric diester hydrolase activity)	00230(Purine metabolism);04024(cAMP signaling pathway);05032(Morphine addiction)	EC:3.1.4.17
circRNA42	2169.62	148.549	7483.09		0.261965	no	chr6	91593753	91596635	+	3	circRNA	ENSSSCT00000060786	ZMYM4	chr6:91576562-91593752|chr6:91596635-91603894	zinc finger MYM-type containing 4 [Source:VGNC Symbol;Acc:VGNC:95183]	GO:0007010(cytoskeleton organization);GO:0008270(zinc ion binding);GO:0022604(regulation of cell morphogenesis)	NA	NA
circRNA826	145.818	148.549	288.008		0.906597	no	chr9	48152108	48168468	+	6	circRNA	ENSSSCT00000032235	TECTA	chr9:48123277-48152107|chr9:48168468-48211995	tectorin alpha [Source:HGNC Symbol;Acc:HGNC:11720]	GO:0005201(extracellular matrix structural constituent);GO:0005515(protein binding);GO:0007160(cell-matrix adhesion);GO:0007605(sensory perception of sound);GO:0031012(extracellular matrix);GO:0062023(collagen-containing extracellular matrix)	NA	NA
circRNA1284	76.0821	148.549	0		0.443546	no	chr8	118118888	118125413	+	4	circRNA	ENSSSCT00000077510	SLC9B1	chr8:118114601-118118887|chr8:118125413-118155300	solute carrier family 9 member B1 [Source:HGNC Symbol;Acc:HGNC:24244]	GO:0006812(cation transport);GO:0006814(sodium ion transport);GO:0015299(solute:proton antiporter activity);GO:0016021(integral component of membrane);GO:0055085(transmembrane transport)	NA	NA
circRNA2797	0	0	1502.28		1	no	chr2	18140504	18209493	-	4	circRNA	ENSSSCT00000014506	ACCS	chr2:18111423-18140503|chr2:18209493-18212613	1-aminocyclopropane-1-carboxylate synthase homolog (inactive) [Source:HGNC Symbol;Acc:HGNC:23989]	GO:0003824(catalytic activity);GO:0009058(biosynthetic process);GO:0030170(pyridoxal phosphate binding);GO:0042802(identical protein binding)	NA	NA
circRNA2840	0	0	1482.64		1	no	chr1	272113524	272116979	-	3	circRNA	ENSSSCT00000040524	SETX	chr1:272112771-272113523|chr1:272116979-272117326	senataxin [Source:VGNC Symbol;Acc:VGNC:92766]	GO:0000165(MAPK cascade);GO:0000228(nuclear chromosome);GO:0001147(transcription termination site sequence-specific DNA binding);GO:0004386(helicase activity);GO:0005634(nucleus);GO:0005654(nucleoplasm);GO:0005737(cytoplasm);GO:0006302(double-strand break repair);GO:0006353(DNA-templated transcription, termination);GO:0006369(termination of RNA polymerase II transcription);GO:0006376(mRNA splice …	NA	NA
circRNA2742	0	0	1482.64		1	no	chr5	85285642	85287681	-	3	circRNA	ENSSSCT00000000970	SLC25A3	chr5:85284946-85285641|chr5:85287681-85290131	solute carrier family 25 member 3 [Source:VGNC Symbol;Acc:VGNC:93007]	GO:0005739(mitochondrion);GO:0044877(protein-containing complex binding)	NA	NA
circRNA2919	0	0	1448.28		1	no	chr13	132302321	132314552	-	5	circRNA	ENSSSCT00000055236	ACAP2	chr13:132296563-132302320|chr13:132314552-132318362	ArfGAP with coiled-coil, ankyrin repeat and PH domains 2 [Source:VGNC Symbol;Acc:VGNC:85002]	GO:0001726(ruffle);GO:0005096(GTPase activator activity);GO:0005515(protein binding);GO:0030029(actin filament-based process)	04144(Endocytosis)	NA
circRNA2512	0	0	1440		0.214291	no	chr8	102271948	102276555	-	5	circRNA	ENSSSCT00000009962	EXOSC9	chr8:102270302-102271947|chr8:102276555-102277565	exosome component 9 [Source:VGNC Symbol;Acc:VGNC:87845]	GO:0000176(nuclear exosome (RNase complex));GO:0000178(exosome (RNase complex));GO:0000228(nuclear chromosome);GO:0000956(nuclear-transcribed mRNA catabolic process);GO:0005634(nucleus);GO:0005654(nucleoplasm);GO:0005730(nucleolus);GO:0005737(cytoplasm);GO:0006396(RNA processing);GO:0030307(positive regulation of cell growth);GO:0035925(mRNA 3'-UTR AU-rich region binding);GO:0043928(exonucleolyti…	03018(RNA degradation)	NA
circRNA418	195.735	142.835	54.0036		0.653742	no	chr11	5503065	5507316	+	3	circRNA	ENSSSCT00000010210	PAN3	chr11:5487766-5503064|chr11:5507316-5524052	poly(A) specific ribonuclease subunit PAN3 [Source:HGNC Symbol;Acc:HGNC:29991]	GO:0000289(nuclear-transcribed mRNA poly(A) tail shortening);GO:0003723(RNA binding);GO:0004535(poly(A)-specific ribonuclease activity);GO:0004672(protein kinase activity);GO:0005524(ATP binding);GO:0006397(mRNA processing);GO:0006468(protein phosphorylation);GO:0031251(PAN complex);GO:0046872(metal ion binding)	03018(RNA degradation)	NA
circRNA588	332.771	142.835	10		0.148076	no	chr18	44864663	44864848	-	1	circRNA	ENSSSCT00000036364	TAX1BP1	chr18:44859002-44864662|chr18:44864848-44873296	Tax1 binding protein 1 [Source:VGNC Symbol;Acc:VGNC:93754]	GO:0019900(kinase binding);GO:0032088(negative regulation of NF-kappaB transcription factor activity)	04137(Mitophagy - animal)	NA
circRNA3000	0	0	1428.64		1	no	chr14	50457842	50466908	-	3	circRNA	ENSSSCT00000011053	PI4KA	chr14:50454408-50457841|chr14:50466908-50491784	phosphatidylinositol 4-kinase alpha [Source:VGNC Symbol;Acc:VGNC:98191]	GO:0005737(cytoplasm);GO:0005886(plasma membrane);GO:0016301(kinase activity);GO:0016310(phosphorylation);GO:0039694(viral RNA genome replication);GO:0044803(multi-organism membrane organization);GO:0046786(viral replication complex formation and maintenance);GO:0046854(phosphatidylinositol phosphorylation);GO:0048015(phosphatidylinositol-mediated signaling)	00562(Inositol phosphate metabolism);04070(Phosphatidylinositol signaling system)	EC:2.7.1.67
circRNA2996	0	0	1418.82		1	no	chr14	29241137	29246014	-	3	circRNA	ENSSSCT00000010707	DNAH10	chr14:29237812-29241136|chr14:29246014-29249412	dynein axonemal heavy chain 10 [Source:VGNC Symbol;Acc:VGNC:87367]	GO:0005524(ATP binding);GO:0007018(microtubule-based movement);GO:0008569(ATP-dependent microtubule motor activity, minus-end-directed);GO:0030286(dynein complex)	05016(Huntington disease)	NA
circRNA2810	0	0	1418.82		1	no	chr1	7117529	7166248	-	9	circRNA	ENSSSCT00000004467	SLC22A3	chr1:7112147-7117528|chr1:7166248-7206882	solute carrier family 22 member 3 [Source:VGNC Symbol;Acc:VGNC:92980]	GO:0005326(neurotransmitter transmembrane transporter activity);GO:0005886(plasma membrane);GO:0006836(neurotransmitter transport);GO:0006837(serotonin transport);GO:0008504(monoamine transmembrane transporter activity);GO:0015101(organic cation transmembrane transporter activity);GO:0015651(quaternary ammonium group transmembrane transporter activity);GO:0015695(organic cation transport);GO:0015…	05231(Choline metabolism in cancer)	NA
circRNA1246	7.60821	234.25	0		0.31619	no	chr9	70821197	71073378	+	8	circRNA	ENSSSCT00000016680	CDK14	chr9:70685886-70821196|chr9:71073378-71136731	cyclin dependent kinase 14 [Source:VGNC Symbol;Acc:VGNC:86498]	GO:0000086(G2/M transition of mitotic cell cycle);GO:0000308(cytoplasmic cyclin-dependent protein kinase holoenzyme complex);GO:0004672(protein kinase activity);GO:0004693(cyclin-dependent protein serine/threonine kinase activity);GO:0005524(ATP binding);GO:0005634(nucleus);GO:0005654(nucleoplasm);GO:0005737(cytoplasm);GO:0005829(cytosol);GO:0005886(plasma membrane);GO:0006468(protein phosphoryla…	05202(Transcriptional misregulation in cancer)	EC:2.7.11.22
circRNA1017	475.826	142.812	0		0.375309	no	X	122348586	122354133	+	3	circRNA	ENSSSCT00000055968	MTM1	X:122331263-122348585|X:122354133-122358296	myotubularin 1 [Source:VGNC Symbol;Acc:VGNC:90455]	GO:0001726(ruffle);GO:0004438(phosphatidylinositol-3-phosphatase activity);GO:0004721(phosphoprotein phosphatase activity);GO:0004725(protein tyrosine phosphatase activity);GO:0005737(cytoplasm);GO:0005770(late endosome);GO:0005829(cytosol);GO:0005886(plasma membrane);GO:0006470(protein dephosphorylation);GO:0008333(endosome to lysosome transport);GO:0016311(dephosphorylation);GO:0016791(phosphat…	00562(Inositol phosphate metabolism);04070(Phosphatidylinositol signaling system)	EC:3.1.3.64
circRNA2523	0	0	1410		0.204032	no	chr13	26911910	26926677	-	5	circRNA	ENSSSCT00000012366	ANO10	chr13:26899656-26911909|chr13:26926677-26937842	anoctamin 10 [Source:VGNC Symbol;Acc:VGNC:85355]	GO:0005227(calcium activated cation channel activity);GO:0005229(intracellular calcium activated chloride channel activity);GO:0005886(plasma membrane);GO:0006812(cation transport);GO:0006821(chloride transport);GO:0043231(intracellular membrane-bounded organelle)	NA	NA
circRNA1915	0	5.81638	1409		0.393609	no	chr8	104923137	104959542	+	4	circRNA	ENSSSCT00000068468	SEC24D	chr8:104905969-104923136|chr8:104959542-104967532	SEC24 homolog D, COPII coat complex component [Source:VGNC Symbol;Acc:VGNC:92679]	GO:0000149(SNARE binding);GO:0001701(in utero embryonic development);GO:0006886(intracellular protein transport);GO:0006888(endoplasmic reticulum to Golgi vesicle-mediated transport);GO:0008270(zinc ion binding);GO:0030127(COPII vesicle coat);GO:0043231(intracellular membrane-bounded organelle);GO:0090110(COPII-coated vesicle cargo loading)	04141(Protein processing in endoplasmic reticulum)	NA
circRNA2754	0	0	1399.18		1	no	chr4	67646677	67649863	-	3	circRNA	ENSSSCT00000029434	CSPP1	chr4:67641737-67646676|chr4:67649863-67653809	centrosome and spindle pole associated protein 1 [Source:VGNC Symbol;Acc:VGNC:87045]	GO:0000922(spindle pole);GO:0005813(centrosome);GO:0005819(spindle);GO:0005874(microtubule);GO:0032467(positive regulation of cytokinesis)	NA	NA
circRNA19	359.836	137.122	0		0.412763	no	chr7	68514625	68539413	+	7	circRNA	ENSSSCT00000046451	STRN3	chr7:68471390-68514624|chr7:68539413-68552046	striatin 3 [Source:VGNC Symbol;Acc:VGNC:93579]	GO:0005515(protein binding);GO:0005654(nucleoplasm);GO:0005794(Golgi apparatus);GO:0005886(plasma membrane);GO:0031267(small GTPase binding);GO:0044877(protein-containing complex binding);GO:0051721(protein phosphatase 2A binding);GO:0070016(armadillo repeat domain binding);GO:0090443(FAR/SIN/STRIPAK complex)	NA	NA
circRNA2910	0	0	1399.18		1	no	chr13	66228491	66231124	-	4	circRNA	ENSSSCT00000012654	EMC3	chr13:66222379-66228490|chr13:66231124-66233948	ER membrane protein complex subunit 3 [Source:VGNC Symbol;Acc:VGNC:87671]	GO:0016020(membrane);GO:0016021(integral component of membrane);GO:0030176(integral component of endoplasmic reticulum membrane);GO:0032977(membrane insertase activity);GO:0045050(protein insertion into ER membrane by stop-transfer membrane-anchor sequence);GO:0071816(tail-anchored membrane protein insertion into ER membrane);GO:0072546(ER membrane protein complex)	NA	NA
circRNA1486	0	5.71342	1396.96		0.0693975	no	chr6	70298143	70300419	+	2	circRNA	ENSSSCT00000003772	NMNAT1	chr6:70272975-70298142|chr6:70300419-70303835	nicotinamide nucleotide adenylyltransferase 1 [Source:VGNC Symbol;Acc:VGNC:90797]	GO:0000309(nicotinamide-nucleotide adenylyltransferase activity);GO:0003824(catalytic activity);GO:0004515(nicotinate-nucleotide adenylyltransferase activity);GO:0005634(nucleus);GO:0005654(nucleoplasm);GO:0009058(biosynthetic process);GO:0009435(NAD biosynthetic process);GO:0009611(response to wounding);GO:0016604(nuclear body);GO:0016779(nucleotidyltransferase activity);GO:0042802(identical pro…	00760(Nicotinate and nicotinamide metabolism)	EC:2.7.7.1
circRNA739	61.3969	136.32	0		0.451258	no	chr2	91391185	91510887	+	5	circRNA	ENSSSCT00000015440	VCAN	chr2:91384539-91391184|chr2:91510887-91682163	versican [Source:NCBI gene (formerly Entrezgene);Acc:397328]	GO:0003677(DNA binding);GO:0005509(calcium ion binding);GO:0005540(hyaluronic acid binding);GO:0005634(nucleus);GO:0006302(double-strand break repair);GO:0006310(DNA recombination);GO:0007155(cell adhesion)	03450(Non-homologous end-joining);04514(Cell adhesion molecules (CAMs))	NA
circRNA1626	0	5.71342	1394.27		0.400947	no	chr9	91760537	91761916	-	3	circRNA	ENSSSCT00000016761	FAM126A	chr9:91757187-91760536|chr9:91761916-91763071	family with sequence similarity 126 member A [Source:VGNC Symbol;Acc:VGNC:87899]	GO:0005829(cytosol);GO:0005886(plasma membrane);GO:0046854(phosphatidylinositol phosphorylation);GO:0072659(protein localization to plasma membrane)	NA	NA
circRNA1432	15.2164	232.655	0		0.357807	no	X	37228264	37231123	-	2	circRNA	ENSSSCT00000083056	CASK	X:37220975-37228263|X:37231123-37254953	calcium/calmodulin dependent serine protein kinase [Source:HGNC Symbol;Acc:HGNC:1497]	GO:0001953(negative regulation of cell-matrix adhesion);GO:0004672(protein kinase activity);GO:0004674(protein serine/threonine kinase activity);GO:0005515(protein binding);GO:0005524(ATP binding);GO:0005604(basement membrane);GO:0005634(nucleus);GO:0005652(nuclear lamina);GO:0005730(nucleolus);GO:0005737(cytoplasm);GO:0005829(cytosol);GO:0005911(cell-cell junction);GO:0006468(protein phosphoryla…	NA	EC:2.7.11.1
circRNA2578	0	0	1370		0.220476	no	chr10	24788311	24799565	-	4	circRNA	ENSSSCT00000011960	KDM5B	chr10:24784588-24788310|chr10:24799565-24831183	lysine demethylase 5B [Source:VGNC Symbol;Acc:VGNC:95870]	GO:0003677(DNA binding);GO:0003714(transcription corepressor activity);GO:0005634(nucleus);GO:0005654(nucleoplasm);GO:0005829(cytosol);GO:0007338(single fertilization);GO:0008270(zinc ion binding);GO:0009791(post-embryonic development);GO:0010628(positive regulation of gene expression);GO:0032453(histone demethylase activity (H3-K4 specific));GO:0033601(positive regulation of mammary gland epithe…	NA	NA
circRNA2662	0	0	1360		0.205075	no	chr14	131989399	131994658	+	2	circRNA	ENSSSCT00000075674	PLEKHA1	chr14:131983499-131989398|chr14:131994658-131999940	pleckstrin homology domain containing A1 [Source:VGNC Symbol;Acc:VGNC:91533]	GO:0001553(luteinization);GO:0005654(nucleoplasm);GO:0005737(cytoplasm);GO:0005829(cytosol);GO:0005886(plasma membrane);GO:0007283(spermatogenesis);GO:0008209(androgen metabolic process);GO:0008210(estrogen metabolic process);GO:0008585(female gonad development);GO:0009791(post-embryonic development);GO:0014065(phosphatidylinositol 3-kinase signaling);GO:0030165(PDZ domain binding);GO:0031529(ruf…	NA	NA
circRNA2630	0	0	1340		0.206868	no	chr15	140199412	140221229	-	5	circRNA	ENSSSCT00000059789	THAP4	chr15:140190510-140199411|chr15:140221229-140223238	THAP domain containing 4 [Source:HGNC Symbol;Acc:HGNC:23187]	GO:0006570(tyrosine metabolic process);GO:0020037(heme binding);GO:0042126(nitrate metabolic process);GO:0042802(identical protein binding);GO:0062213(peroxynitrite isomerase activity);GO:0070026(nitric oxide binding)	NA	NA
circRNA2675	0	0	1340		0.217012	no	chr18	5314027	5326209	-	5	circRNA	ENSSSCT00000061923	GALNT11	chr18:5308460-5314026|chr18:5326209-5347872	polypeptide N-acetylgalactosaminyltransferase 11 [Source:VGNC Symbol;Acc:VGNC:88328]	GO:0004653(polypeptide N-acetylgalactosaminyltransferase activity);GO:0005112(Notch binding);GO:0018243(protein O-linked glycosylation via threonine)	00512(Mucin type O-glycan biosynthesis)	EC:2.4.1.41
circRNA507	30.3876	133.262	3039.66		0.233067	no	chr15	106867717	106882819	+	2	circRNA	ENSSSCT00000053691	ABI2	chr15:106861048-106867716|chr15:106882819-106895614	abl interactor 2 [Source:VGNC Symbol;Acc:VGNC:96027]	GO:0005515(protein binding);GO:0005654(nucleoplasm);GO:0005829(cytosol);GO:0008154(actin polymerization or depolymerization);GO:0043231(intracellular membrane-bounded organelle)	04810(Regulation of actin cytoskeleton)	NA
circRNA2340	0	0	1340		0.218493	no	chr5	69830432	69838356	+	2	circRNA	ENSSSCT00000090353	BCL2L13	chr5:69825894-69830431|chr5:69838356-69840983	BCL2 like 13 [Source:VGNC Symbol;Acc:VGNC:85781]	GO:0005739(mitochondrion);GO:0006915(apoptotic process);GO:0016021(integral component of membrane);GO:0042981(regulation of apoptotic process)	04137(Mitophagy - animal);05134(Legionellosis)	NA
circRNA683	406.754	131.409	0		0.391324	no	chr4	88723352	88740487	-	5	circRNA	ENSSSCT00000043085	ATF6	chr4:88654863-88723351|chr4:88740487-88758197	activating transcription factor 6 [Source:VGNC Symbol;Acc:VGNC:85609]	GO:0000976(transcription regulatory region sequence-specific DNA binding);GO:0000977(RNA polymerase II transcription regulatory region sequence-specific DNA binding);GO:0000978(RNA polymerase II cis-regulatory region sequence-specific DNA binding);GO:0001228(DNA-binding transcription activator activity, RNA polymerase II-specific);GO:0001654(eye development);GO:0003700(DNA-binding transcription f…	04141(Protein processing in endoplasmic reticulum);05010(Alzheimer disease)	NA
circRNA1174	319.545	131.409	0		0.427539	no	chr2	89323270	89434784	+	11	circRNA	ENSSSCT00000090624	MSH3	chr2:89316663-89323269|chr2:89434784-89440549	mutS homolog 3 [Source:VGNC Symbol;Acc:VGNC:90419]	GO:0003697(single-stranded DNA binding);GO:0005524(ATP binding);GO:0005634(nucleus);GO:0006281(DNA repair);GO:0006298(mismatch repair);GO:0019899(enzyme binding);GO:0030983(mismatched DNA binding);GO:0032139(dinucleotide insertion or deletion binding);GO:0032142(single guanine insertion binding);GO:0032181(dinucleotide repeat insertion binding);GO:0032302(MutSbeta complex);GO:0043570(maintenance …	01524(Platinum drug resistance);03430(Mismatch repair);05200(Pathways in cancer);05210(Colorectal cancer)	NA
circRNA2433	0	0	1340		0.220773	no	chr1	87134227	87178553	+	11	circRNA	ENSSSCT00000004941	PHIP	chr1:87117836-87134226|chr1:87178553-87191048	pleckstrin homology domain interacting protein [Source:VGNC Symbol;Acc:VGNC:91392]	GO:0005158(insulin receptor binding);GO:0005515(protein binding);GO:0007010(cytoskeleton organization);GO:0008286(insulin receptor signaling pathway);GO:0022604(regulation of cell morphogenesis);GO:0045944(positive regulation of transcription by RNA polymerase II);GO:0070577(lysine-acetylated histone binding);GO:2001237(negative regulation of extrinsic apoptotic signaling pathway)	NA	NA
circRNA2533	0	0	1300		0.206656	no	chr13	82982327	82987202	-	6	circRNA	ENSSSCT00000059059	GK5	chr13:82968627-82982326|chr13:82987202-82993831	glycerol kinase 5 [Source:VGNC Symbol;Acc:VGNC:96734]	GO:0005975(carbohydrate metabolic process);GO:0016773(phosphotransferase activity, alcohol group as acceptor)	NA	EC:2.7.1.30
circRNA2795	0	0	1286.27		1	no	chr2	4308311	4336158	+	4	circRNA	ENSSSCT00000082675	TESMIN	chr2:4306242-4308310|chr2:4336158-4338326	testis expressed metallothionein like protein [Source:VGNC Symbol;Acc:VGNC:100871]	GO:0005634(nucleus);GO:0005737(cytoplasm)	NA	NA
circRNA1783	0	5.81638	1237.17		0.414485	no	chr6	119922711	119927472	+	3	circRNA	ENSSSCT00000026023	ELP2	chr6:119916308-119922710|chr6:119927472-119928255	elongator acetyltransferase complex subunit 2 [Source:VGNC Symbol;Acc:VGNC:87663]	GO:0000993(RNA polymerase II complex binding);GO:0002098(tRNA wobble uridine modification);GO:0005515(protein binding);GO:0005654(nucleoplasm);GO:0005829(cytosol);GO:0008023(transcription elongation factor complex);GO:0019901(protein kinase binding);GO:0033588(Elongator holoenzyme complex);GO:0046425(regulation of receptor signaling pathway via JAK-STAT)	NA	NA
circRNA1360	7.60821	228.537	0		0.317838	no	chr10	65235848	65247076	-	7	circRNA	ENSSSCT00000041243	TASOR2	chr10:65234992-65235847|chr10:65247076-65252122	transcription activation suppressor family member 2 [Source:VGNC Symbol;Acc:VGNC:96008]	GO:0005654(nucleoplasm);GO:0005829(cytosol)	NA	NA
circRNA2200	0	6.49144	1227.35		0.423259	no	chr10	12647066	12657277	-	4	circRNA	ENSSSCT00000069999	NVL	chr10:12645737-12647065|chr10:12657277-12659568	nuclear VCP like [Source:VGNC Symbol;Acc:VGNC:96459]	GO:0000176(nuclear exosome (RNase complex));GO:0005524(ATP binding);GO:0005634(nucleus);GO:0005654(nucleoplasm);GO:0005697(telomerase holoenzyme complex);GO:0005730(nucleolus);GO:0006364(rRNA processing);GO:0016887(ATPase activity);GO:0032092(positive regulation of protein binding);GO:0042254(ribosome biogenesis);GO:0042273(ribosomal large subunit biogenesis);GO:0051973(positive regulation of tel…	03008(Ribosome biogenesis in eukaryotes)	NA
circRNA2660	0	0	1223.14		0.053093	no	chr14	122800310	122803915	+	2	circRNA	ENSSSCT00000064848	ACSL5	chr14:122781070-122800309|chr14:122803915-122808913	acyl-CoA synthetase long chain family member 5 [Source:VGNC Symbol;Acc:VGNC:85034]	GO:0001676(long-chain fatty acid metabolic process);GO:0004467(long-chain fatty acid-CoA ligase activity);GO:0005654(nucleoplasm);GO:0005730(nucleolus);GO:0005739(mitochondrion);GO:0005783(endoplasmic reticulum);GO:0005886(plasma membrane)	00061(Fatty acid biosynthesis);00071(Fatty acid degradation);03320(PPAR signaling pathway);04146(Peroxisome);04216(Ferroptosis);04714(Thermogenesis);04920(Adipocytokine signaling pathway)	EC:6.2.1.3
circRNA2399	0	0	1220		0.225802	no	chr2	36768127	36798302	-	4	circRNA	ENSSSCT00000054569	GAS2	chr2:36714362-36768126|chr2:36798302-36828616	growth arrest specific 2 [Source:VGNC Symbol;Acc:VGNC:88354]	GO:0001544(initiation of primordial ovarian follicle growth);GO:0001547(antral ovarian follicle growth);GO:0005515(protein binding);GO:0005856(cytoskeleton);GO:0006915(apoptotic process);GO:0008017(microtubule binding);GO:0008593(regulation of Notch signaling pathway);GO:0030728(ovulation);GO:0071711(basement membrane organization)	NA	NA
circRNA2657	0	0	1214.91		0.0800363	no	chr14	109024670	109033604	+	3	circRNA	ENSSSCT00000053646	PI4K2A	chr14:109024299-109024669|chr14:109033604-109034584	phosphatidylinositol 4-kinase type 2 alpha [Source:HGNC Symbol;Acc:HGNC:30031]	GO:0004430(1-phosphatidylinositol 4-kinase activity);GO:0005524(ATP binding);GO:0005739(mitochondrion);GO:0005886(plasma membrane);GO:0005887(integral component of plasma membrane);GO:0006661(phosphatidylinositol biosynthetic process);GO:0030425(dendrite);GO:0031083(BLOC-1 complex);GO:0031224(intrinsic component of membrane);GO:0035651(AP-3 adaptor complex binding);GO:0042734(presynaptic membrane…	00562(Inositol phosphate metabolism);04070(Phosphatidylinositol signaling system)	EC:2.7.1.67
circRNA2782	0	0	1202.81		1	no	chr3	68471172	68472164	+	2	circRNA	ENSSSCT00000079475	M1AP	chr3:68465843-68471171|chr3:68472164-68490991	meiosis 1 associated protein [Source:VGNC Symbol;Acc:VGNC:89930]	GO:0005737(cytoplasm);GO:0007127(meiosis I);GO:0007283(spermatogenesis);GO:0007292(female gamete generation);GO:0051308(male meiosis chromosome separation)	NA	NA
circRNA2712	0	0	1197.9		1	no	chr6	54409089	54409569	-	2	circRNA	ENSSSCT00000069650	ENSSSCG00000044312	chr6:54407742-54409088|chr6:54409569-54410220	NA	GO:0016021(integral component of membrane)	NA	NA
circRNA583	207.036	122.144	0		0.286083	no	chr18	24496802	24675875	+	8	circRNA	ENSSSCT00000055766	CADPS2	chr18:24373224-24496801|chr18:24675875-24706098	calcium dependent secretion activator 2 [Source:VGNC Symbol;Acc:VGNC:86137]	GO:0005654(nucleoplasm);GO:0016079(synaptic vesicle exocytosis);GO:0043231(intracellular membrane-bounded organelle);GO:1990504(dense core granule exocytosis)	NA	NA
circRNA2356	0	0	1190		0.211464	no	chr4	77612564	77614563	+	3	circRNA	ENSSSCT00000026198	RB1CC1	chr4:77611405-77612563|chr4:77614563-77616123	RB1 inducible coiled-coil 1 [Source:VGNC Symbol;Acc:VGNC:92133]	GO:0000045(autophagosome assembly);GO:0000407(phagophore assembly site);GO:0000421(autophagosome membrane);GO:0000422(autophagy of mitochondrion);GO:0001889(liver development);GO:0001934(positive regulation of protein phosphorylation);GO:0005634(nucleus);GO:0005764(lysosome);GO:0005829(cytosol);GO:0006914(autophagy);GO:0007507(heart development);GO:0019901(protein kinase binding);GO:0031965(nucle…	04140(Autophagy - animal);04211(Longevity regulating pathway)	NA
circRNA2803	0	0	1183.17		1	no	chr2	117887062	117897396	+	3	circRNA	ENSSSCT00000041215	NREP	chr2:117871557-117887061|chr2:117897396-117901631	neuronal regeneration related protein [Source:HGNC Symbol;Acc:HGNC:16834]	NA	NA	NA
circRNA1242	7.60821	220.709	0		0.317987	no	chr9	13234952	13270417	-	5	circRNA	ENSSSCT00000016249	ENSSSCG00000014894	chr9:13200166-13234951|chr9:13270417-13281196	NA	NA	NA	NA
circRNA521	127.442	119.982	0		0.467245	no	chr14	12238418	12272138	-	6	circRNA	ENSSSCT00000055664	ZNF395	chr14:12224088-12238417|chr14:12272138-12276043	zinc finger protein 395 [Source:VGNC Symbol;Acc:VGNC:95235]	GO:0000978(RNA polymerase II cis-regulatory region sequence-specific DNA binding);GO:0000987(cis-regulatory region sequence-specific DNA binding);GO:0001228(DNA-binding transcription activator activity, RNA polymerase II-specific);GO:0003677(DNA binding);GO:0005515(protein binding);GO:0005634(nucleus);GO:0005654(nucleoplasm);GO:0005737(cytoplasm);GO:0005829(cytosol);GO:0006357(regulation of trans…	NA	NA
circRNA2822	0	0	1178.26		1	no	chr1	108740447	108756751	-	3	circRNA	ENSSSCT00000026677	RAB8B	chr1:108733729-108740446|chr1:108756751-108758757	RAB8B, member RAS onco family [Source:VGNC Symbol;Acc:VGNC:98276]	GO:0003924(GTPase activity);GO:0005102(signaling receptor binding);GO:0005525(GTP binding);GO:0005654(nucleoplasm);GO:0005778(peroxisomal membrane);GO:0016604(nuclear body);GO:0019003(GDP binding);GO:0019882(antigen processing and presentation);GO:0043231(intracellular membrane-bounded organelle);GO:0045046(protein import into peroxisome membrane);GO:0045335(phagocytic vesicle)	04530(Tight junction)	NA
circRNA486	74.9659	116.328	0		0.460402	no	chr15	16258946	16277686	-	3	circRNA	ENSSSCT00000041615	R3HDM1	chr15:16244435-16258945|chr15:16277686-16285930	R3H domain containing 1 [Source:VGNC Symbol;Acc:VGNC:96526]	GO:0003676(nucleic acid binding)	NA	NA
circRNA2315	0	0	1170		0.223629	no	chr6	108388435	108391255	+	4	circRNA	ENSSSCT00000068712	RMC1	chr6:108383537-108388434|chr6:108391255-108392373	regulator of MON1-CCZ1 [Source:VGNC Symbol;Acc:VGNC:92330]	GO:0005515(protein binding);GO:0010506(regulation of autophagy);GO:0031902(late endosome membrane);GO:0035658(Mon1-Ccz1 complex)	NA	NA
circRNA2485	0	0	1165.69		0.0671983	no	chr9	8573561	8583047	+	6	circRNA	ENSSSCT00000091522	PPME1	chr9:8563237-8573560|chr9:8583047-8587834	protein phosphatase methylesterase 1 [Source:VGNC Symbol;Acc:VGNC:91713]	GO:0006482(protein demethylation);GO:0019903(protein phosphatase binding);GO:0051721(protein phosphatase 2A binding);GO:0051722(protein C-terminal methylesterase activity);GO:0051723(protein methylesterase activity)	NA	EC:3.1.1.89
circRNA290	7.49659	217.11	0		0.32259	no	chr9	8147104	8161582	-	5	circRNA	ENSSSCT00000051695	RAB6A	chr9:8142054-8147103|chr9:8161582-8198518	RAB6A, member RAS onco family [Source:NCBI gene (formerly Entrezgene);Acc:100625022]	GO:0000139(Golgi membrane);GO:0003924(GTPase activity);GO:0005525(GTP binding);GO:0005794(Golgi apparatus);GO:0005802(trans-Golgi network);GO:0005829(cytosol);GO:0006890(retrograde vesicle-mediated transport, Golgi to endoplasmic reticulum);GO:0016020(membrane);GO:0018125(peptidyl-cysteine methylation);GO:0019882(antigen processing and presentation);GO:0019904(protein domain specific binding);GO:…	NA	NA
circRNA2527	0	0	1160		0.212389	no	chr13	35035479	35054952	-	9	circRNA	ENSSSCT00000047889	SFMBT1	chr13:35030139-35035478|chr13:35054952-35056758	Scm like with four mbt domains 1 [Source:VGNC Symbol;Acc:VGNC:92773]	GO:0003714(transcription corepressor activity);GO:0005515(protein binding);GO:0005634(nucleus);GO:0005654(nucleoplasm);GO:0006355(regulation of transcription, DNA-templated);GO:0042393(histone binding);GO:0045892(negative regulation of transcription, DNA-templated);GO:0048635(negative regulation of muscle organ development)	NA	NA
circRNA255	551.381	113.223	0		0.0806829	no	chr1	199058925	199093207	+	2	circRNA	ENSSSCT00000042359	ELAVL2	chr1:199056130-199058924|chr1:199093207-199119955	ELAV like RNA binding protein 2 [Source:VGNC Symbol;Acc:VGNC:87639]	GO:0003676(nucleic acid binding);GO:0003723(RNA binding);GO:1990904(ribonucleoprotein complex)	NA	NA
circRNA1594	0	5.71342	1158.62		0.435823	no	chr1	206868205	206891748	-	3	circRNA	ENSSSCT00000005713	CCDC171	chr1:206834061-206868204|chr1:206891748-206937087	coiled-coil domain containing 171 [Source:VGNC Symbol;Acc:VGNC:103044]	NA	NA	NA
circRNA2906	0	0	1158.62		1	no	chr13	31892691	31894444	-	2	circRNA	ENSSSCT00000059156	USP4	chr13:31891384-31892690|chr13:31894444-31901208	ubiquitin specific peptidase 4 [Source:VGNC Symbol;Acc:VGNC:94764]	GO:0000244(spliceosomal tri-snRNP complex assembly);GO:0004843(thiol-dependent ubiquitin-specific protease activity);GO:0005634(nucleus);GO:0005737(cytoplasm);GO:0005829(cytosol);GO:0005886(plasma membrane);GO:0006511(ubiquitin-dependent protein catabolic process);GO:0016579(protein deubiquitination);GO:0031397(negative regulation of protein ubiquitination);GO:0031647(regulation of protein stabil…	NA	EC:3.4.19.12
circRNA2175	0	6.49144	1150		0.226477	no	chr13	32251175	32251357	-	1	circRNA	ENSSSCT00000012466	AMIGO3	chr13:32251096-32251174|chr13:32251357-32251440	GDP-mannose pyrophosphorylase B [Source:NCBI gene (formerly Entrezgene);Acc:100513376]	GO:0005515(protein binding);GO:0051965(positive regulation of synapse assembly)	00051(Fructose and mannose metabolism);00520(Amino sugar and nucleotide sugar metabolism)	EC:2.7.7.13
circRNA2537	0	0	1150		0.213096	no	chr13	111305956	111308214	+	2	circRNA	ENSSSCT00000051545	ECT2	chr13:111295698-111305955|chr13:111308214-111309584	epithelial cell transforming 2 [Source:VGNC Symbol;Acc:VGNC:87538]	GO:0000281(mitotic cytokinesis);GO:0000902(cell morphogenesis);GO:0005085(guanyl-nucleotide exchange factor activity);GO:0005096(GTPase activator activity);GO:0005634(nucleus);GO:0005654(nucleoplasm);GO:0005737(cytoplasm);GO:0005829(cytosol);GO:0005911(cell-cell junction);GO:0005923(bicellular tight junction);GO:0016604(nuclear body);GO:0030496(midbody);GO:0031267(small GTPase binding);GO:0032147…	NA	NA
circRNA601	23.0238	217.11	0		0.38896	no	chr7	43609181	43617387	-	5	circRNA	ENSSSCT00000040446	MMUT	chr7:43606892-43609180|chr7:43617387-43618387	methylmalonyl-CoA mutase [Source:VGNC Symbol;Acc:VGNC:98131]	GO:0003824(catalytic activity);GO:0003924(GTPase activity);GO:0004494(methylmalonyl-CoA mutase activity);GO:0005737(cytoplasm);GO:0005739(mitochondrion);GO:0005759(mitochondrial matrix);GO:0009791(post-embryonic development);GO:0016853(isomerase activity);GO:0016866(intramolecular transferase activity);GO:0031419(cobalamin binding);GO:0042802(identical protein binding);GO:0042803(protein homodime…	00280(Valine, leucine and isoleucine degradation);00630(Glyoxylate and dicarboxylate metabolism);00640(Propanoate metabolism)	EC:5.4.99.2
circRNA2664	0	0	1130		0.212805	no	chr14	138849883	138859627	-	4	circRNA	ENSSSCT00000041315	EBF3	chr14:138832548-138849882|chr14:138859627-138928894	EBF transcription factor 3 [Source:VGNC Symbol;Acc:VGNC:87527]	GO:0003677(DNA binding);GO:0003700(DNA-binding transcription factor activity);GO:0006355(regulation of transcription, DNA-templated);GO:0046983(protein dimerization activity)	NA	NA
circRNA438	449.796	108.555	0		0.380851	no	chr10	14826467	14850824	-	3	circRNA	ENSSSCT00000011884	CDC42BPA	chr10:14807172-14826466|chr10:14850824-14884884	CDC42 binding protein kinase alpha [Source:VGNC Symbol;Acc:VGNC:95847]	GO:0000287(magnesium ion binding);GO:0004672(protein kinase activity);GO:0004674(protein serine/threonine kinase activity);GO:0005524(ATP binding);GO:0006468(protein phosphorylation);GO:0016477(cell migration);GO:0030036(actin cytoskeleton organization);GO:0031032(actomyosin structure organization);GO:0031532(actin cytoskeleton reorganization);GO:0035556(intracellular signal transduction);GO:0042…	NA	EC:2.7.11.1
circRNA717	130.468	108.555	0		0.460855	no	chr3	103644872	103773127	-	12	circRNA	ENSSSCT00000009306	CRIM1	chr3:103627780-103644871|chr3:103773127-103815044	cysteine rich transmembrane BMP regulator 1 [Source:VGNC Symbol;Acc:VGNC:86995]	GO:0004857(enzyme inhibitor activity);GO:0004867(serine-type endopeptidase inhibitor activity);GO:0005515(protein binding);GO:0005520(insulin-like growth factor binding);GO:0005576(extracellular region);GO:0030165(PDZ domain binding);GO:0030514(negative regulation of BMP signaling pathway);GO:0045668(negative regulation of osteoblast differentiation)	NA	NA
circRNA2859	0	0	1124.26		1	no	chr9	119541	121030	-	3	circRNA	ENSSSCT00000045714	IPO7	chr9:116060-119540|chr9:121030-122653	importin 7 [Source:VGNC Symbol;Acc:VGNC:89180]	GO:0005654(nucleoplasm);GO:0005829(cytosol);GO:0006606(protein import into nucleus);GO:0006886(intracellular protein transport);GO:0042393(histone binding);GO:0045087(innate immune response);GO:0046332(SMAD binding)	NA	NA
circRNA531	59.9727	104.695	0		0.458921	no	chr14	35525541	35550644	-	3	circRNA	ENSSSCT00000010808	FBXW8	chr14:35513136-35525540|chr14:35550644-35575503	F-box and WD repeat domain containing 8 [Source:HGNC Symbol;Acc:HGNC:13597]	GO:0004842(ubiquitin-protein transferase activity);GO:0005515(protein binding);GO:0005794(Golgi apparatus);GO:0005829(cytosol);GO:0007030(Golgi organization);GO:0008283(cell population proliferation);GO:0016567(protein ubiquitination);GO:0019005(SCF ubiquitin ligase complex);GO:0031467(Cul7-RING ubiquitin ligase complex);GO:0048471(perinuclear region of cytoplasm);GO:0050775(positive regulation o…	04120(Ubiquitin mediated proteolysis)	NA
circRNA2963	0	0	1114.44		1	no	chr16	24193110	24213797	-	3	circRNA	ENSSSCT00000083799	RICTOR	chr16:24186380-24193109|chr16:24213797-24310864	RPTOR independent companion of MTOR complex 2 [Source:VGNC Symbol;Acc:VGNC:92303]	GO:0001932(regulation of protein phosphorylation);GO:0009792(embryo development ending in birth or egg hatching);GO:0010468(regulation of gene expression);GO:0018105(peptidyl-serine phosphorylation);GO:0019901(protein kinase binding);GO:0030838(positive regulation of actin filament polymerization);GO:0031532(actin cytoskeleton reorganization);GO:0031929(TOR signaling);GO:0031932(TORC2 complex);GO…	04150(mTOR signaling pathway)	NA
circRNA2638	0	0	1110.07		0.097286	no	chr14	29144281	29147546	-	3	circRNA	ENSSSCT00000010707	DNAH10	chr14:29143347-29144280|chr14:29147546-29149025	dynein axonemal heavy chain 10 [Source:VGNC Symbol;Acc:VGNC:87367]	GO:0005524(ATP binding);GO:0007018(microtubule-based movement);GO:0008569(ATP-dependent microtubule motor activity, minus-end-directed);GO:0030286(dynein complex)	05016(Huntington disease)	NA
circRNA2443	0	0	1110		0.231053	no	chr1	136158848	136161624	+	3	circRNA	ENSSSCT00000072779	AQR	chr1:136157188-136158847|chr1:136161624-136164224	aquarius intron-binding spliceosomal factor [Source:VGNC Symbol;Acc:VGNC:85437]	GO:0000398(mRNA splicing, via spliceosome);GO:0003727(single-stranded RNA binding);GO:0004386(helicase activity);GO:0005634(nucleus);GO:0005654(nucleoplasm);GO:0005681(spliceosomal complex);GO:0034458(3'-5' RNA helicase activity);GO:0071007(U2-type catalytic step 2 spliceosome);GO:0071013(catalytic step 2 spliceosome)	03040(Spliceosome)	NA
circRNA3008	0	0	1104.62		1	no	chr14	92372809	92374554	-	2	circRNA	ENSSSCT00000064863	ENSSSCG00000035762	chr14:92363913-92372808|chr14:92374554-92382098	NA	GO:0043231(intracellular membrane-bounded organelle);GO:0051537(2 iron, 2 sulfur cluster binding)	NA	NA
circRNA2368	0	0	1100		0.217348	no	chr4	105963568	105967496	+	2	circRNA	ENSSSCT00000007400	DENND2C	chr4:105961334-105963567|chr4:105967496-105972004	DENN domain containing 2C [Source:HGNC Symbol;Acc:HGNC:24748]	GO:0005085(guanyl-nucleotide exchange factor activity);GO:0005654(nucleoplasm)	NA	NA
circRNA505	240.181	99.5535	0		0.0912331	no	chr15	106414678	106437731	+	7	circRNA	ENSSSCT00000050182	CARF	chr15:106410540-106414677|chr15:106437731-106444272	calcium responsive transcription factor [Source:VGNC Symbol;Acc:VGNC:95615]	GO:0000978(RNA polymerase II cis-regulatory region sequence-specific DNA binding);GO:0001228(DNA-binding transcription activator activity, RNA polymerase II-specific);GO:0001652(granular component);GO:0003677(DNA binding);GO:0003700(DNA-binding transcription factor activity);GO:0005634(nucleus);GO:0035865(cellular response to potassium ion);GO:0045944(positive regulation of transcription by RNA p…	NA	NA
circRNA2888	0	0	1089.89		1	no	chr8	78232561	78381727	+	5	circRNA	ENSSSCT00000044347	LRBA	chr8:78199258-78232560|chr8:78381727-78459587	LPS responsive beige-like anchor protein [Source:VGNC Symbol;Acc:VGNC:98074]	GO:0005515(protein binding)	NA	NA
circRNA861	15.3492	215.206	0		0.355863	no	chr8	79133077	79231375	+	7	circRNA	ENSSSCT00000050561	IQCM	chr8:78973978-79133076|chr8:79231375-79250181	IQ motif containing M [Source:HGNC Symbol;Acc:HGNC:53443]	GO:0005515(protein binding)	NA	NA
circRNA2723	0	0	1089.89		1	no	chr6	98229606	98233063	-	3	circRNA	ENSSSCT00000049156	VAPA	chr6:98221139-98229605|chr6:98233063-98253952	VAMP associated protein A [Source:VGNC Symbol;Acc:VGNC:94799]	GO:0005783(endoplasmic reticulum);GO:0005789(endoplasmic reticulum membrane);GO:0005886(plasma membrane);GO:0005923(bicellular tight junction);GO:0006888(endoplasmic reticulum to Golgi vesicle-mediated transport);GO:0008017(microtubule binding);GO:0008219(cell death);GO:0019904(protein domain specific binding);GO:0031175(neuron projection development);GO:0031982(vesicle);GO:0033149(FFAT motif bin…	04979(Cholesterol metabolism)	NA
circRNA2954	0	0	1084.98		1	no	chr17	39258789	39268142	+	3	circRNA	ENSSSCT00000008002	CNBD2	chr17:39255823-39258788|chr17:39268142-39272977	cyclic nucleotide binding domain containing 2 [Source:VGNC Symbol;Acc:VGNC:95755]	GO:0005829(cytosol);GO:0007283(spermatogenesis);GO:0030552(cAMP binding)	NA	NA
circRNA2651	0	0	1070		0.218527	no	chr14	60962605	60965551	+	3	circRNA	ENSSSCT00000011162	ZNF25	chr14:60944771-60962604|chr14:60965551-60966029	zinc finger protein 25 [Source:VGNC Symbol;Acc:VGNC:98423]	GO:0006355(regulation of transcription, DNA-templated)	05168(Herpes simplex virus 1 infection)	NA
circRNA2562	0	0	1060		0.232067	no	chr11	4104218	4143040	+	5	circRNA	ENSSSCT00000090671	CDK8	chr11:4054669-4104217|chr11:4143040-4150277	cyclin dependent kinase 8 [Source:VGNC Symbol;Acc:VGNC:86507]	GO:0004672(protein kinase activity);GO:0005524(ATP binding);GO:0005634(nucleus);GO:0005730(nucleolus);GO:0006468(protein phosphorylation);GO:0016592(mediator complex);GO:0032991(protein-containing complex)	NA	EC:2.7.11.22
circRNA2753	0	0	1050.61		1	no	chr4	62243622	62283092	+	6	circRNA	ENSSSCT00000064078	STAU2	chr4:62187814-62243621|chr4:62283092-62316216	staufen double-stranded RNA binding protein 2 [Source:VGNC Symbol;Acc:VGNC:98873]	GO:0003725(double-stranded RNA binding)	NA	NA
circRNA2851	0	0	1040.8		1	no	chr12	39000635	39011278	-	2	circRNA	ENSSSCT00000036739	SYNRG	chr12:38998122-39000634|chr12:39011278-39016118	synergin gamma [Source:VGNC Symbol;Acc:VGNC:93675]	GO:0005515(protein binding)	NA	NA
circRNA674	314.261	97.3716	0		0.238511	no	chr4	36796977	36840800	-	9	circRNA	ENSSSCT00000006657	SPAG1	chr4:36779732-36796976|chr4:36840800-36844440	sperm associated antigen 1 [Source:VGNC Symbol;Acc:VGNC:93371]	GO:0005515(protein binding);GO:0005737(cytoplasm);GO:0005829(cytosol)	NA	NA
circRNA2491	0	0	1040		0.232171	no	chr9	39902285	39914933	+	4	circRNA	ENSSSCT00000016405	BCO2	chr9:39901106-39902284|chr9:39914933-39916241	beta-carotene oxygenase 2 [Source:VGNC Symbol;Acc:VGNC:85790]	GO:0005739(mitochondrion);GO:0016116(carotenoid metabolic process);GO:0016119(carotene metabolic process);GO:0016121(carotene catabolic process);GO:0016122(xanthophyll metabolic process);GO:0016702(oxidoreductase activity, acting on single donors with incorporation of molecular oxygen, incorporation of two atoms of oxygen);GO:0042574(retinal metabolic process);GO:0051881(regulation of mitochondri…	NA	EC:1.13.11.71
circRNA2702	0	0	1035.89		1	no	chr6	34065733	34067544	-	3	circRNA	ENSSSCT00000038560	CYLD	chr6:34063275-34065732|chr6:34067544-34068463	CYLD lysine 63 deubiquitinase [Source:VGNC Symbol;Acc:VGNC:87130]	GO:0004843(thiol-dependent ubiquitin-specific protease activity);GO:0005813(centrosome);GO:0005819(spindle);GO:0005829(cytosol);GO:0005881(cytoplasmic microtubule);GO:0006511(ubiquitin-dependent protein catabolic process);GO:0007346(regulation of mitotic cell cycle);GO:0008270(zinc ion binding);GO:0010803(regulation of tumor necrosis factor-mediated signaling pathway);GO:0016579(protein deubiquit…	04217(Necroptosis);04380(Osteoclast differentiation);04622(RIG-I-like receptor signaling pathway);04625(C-type lectin receptor signaling pathway)	EC:3.4.19.12
circRNA1036	30.6984	97.1281	0		0.437031	no	chr18	44837492	44864848	-	9	circRNA	ENSSSCT00000036364	TAX1BP1	chr18:44829661-44837491|chr18:44864848-44873296	Tax1 binding protein 1 [Source:VGNC Symbol;Acc:VGNC:93754]	GO:0019900(kinase binding);GO:0032088(negative regulation of NF-kappaB transcription factor activity)	04137(Mitophagy - animal)	NA
circRNA2684	0	0	1026.07		1	no	chr7	7512900	7514218	-	2	circRNA	ENSSSCT00000001136	MAK	chr7:7507064-7512899|chr7:7514218-7522407	male germ cell associated kinase [Source:VGNC Symbol;Acc:VGNC:89959]	GO:0001750(photoreceptor outer segment);GO:0001917(photoreceptor inner segment);GO:0003713(transcription coactivator activity);GO:0004672(protein kinase activity);GO:0005524(ATP binding);GO:0005634(nucleus);GO:0005813(centrosome);GO:0005930(axoneme);GO:0006468(protein phosphorylation);GO:0030496(midbody);GO:0031514(motile cilium);GO:0032391(photoreceptor connecting cilium);GO:0045494(photorecepto…	NA	EC:2.7.11.22
circRNA2514	0	0	1017.1		0.0603078	no	chr8	103313633	103341634	+	4	circRNA	ENSSSCT00000009967	PRDM5	chr8:103298625-103313632|chr8:103341634-103372013	PR/SET domain 5 [Source:VGNC Symbol;Acc:VGNC:98953]	GO:0000122(negative regulation of transcription by RNA polymerase II);GO:0000278(mitotic cell cycle);GO:0000976(transcription regulatory region sequence-specific DNA binding);GO:0000978(RNA polymerase II cis-regulatory region sequence-specific DNA binding);GO:0001227(DNA-binding transcription repressor activity, RNA polymerase II-specific);GO:0005515(protein binding);GO:0005634(nucleus);GO:000565…	NA	NA
circRNA2546	0	0	1009.49		0.0525759	no	chr13	189317682	189318261	+	2	circRNA	ENSSSCT00000055120	GABPA	chr13:189312499-189317681|chr13:189318261-189323815	GA binding protein transcription factor subunit alpha [Source:HGNC Symbol;Acc:HGNC:4071]	GO:0000122(negative regulation of transcription by RNA polymerase II);GO:0000785(chromatin);GO:0000976(transcription regulatory region sequence-specific DNA binding);GO:0000978(RNA polymerase II cis-regulatory region sequence-specific DNA binding);GO:0001228(DNA-binding transcription activator activity, RNA polymerase II-specific);GO:0001701(in utero embryonic development);GO:0001825(blastocyst f…	NA	NA
circRNA1199	243.463	91.4147	6234.93		0.591099	no	chr1	100597460	100613174	+	6	circRNA	ENSSSCT00000004997	SMAD4	chr1:100592240-100597459|chr1:100613174-100624854	SMAD family member 4 [Source:VGNC Symbol;Acc:VGNC:93218]	GO:0000122(negative regulation of transcription by RNA polymerase II);GO:0000785(chromatin);GO:0000976(transcription regulatory region sequence-specific DNA binding);GO:0000977(RNA polymerase II transcription regulatory region sequence-specific DNA binding);GO:0000978(RNA polymerase II cis-regulatory region sequence-specific DNA binding);GO:0001085(RNA polymerase II transcription factor binding);…	04068(FoxO signaling pathway);04110(Cell cycle);04310(Wnt signaling pathway);04350(TGF-beta signaling pathway);04371(Apelin signaling pathway);04390(Hippo signaling pathway);04520(Adherens junction);04550(Signaling pathways regulating pluripotency of stem cells);04659(Th17 cell differentiation);04933(AGE-RAGE signaling pathway in diabetic complications);05161(Hepatitis B);05166(Human T-cell leuke…	NA
circRNA2498	0	0	990.003		0.234111	no	chr9	130487869	130488250	-	1	circRNA	ENSSSCT00000016982	VASH2	chr9:130486258-130487868|chr9:130488250-130496403	vasohibin 2 [Source:VGNC Symbol;Acc:VGNC:94802]	GO:0000768(syncytium formation by plasma membrane fusion);GO:0001938(positive regulation of endothelial cell proliferation);GO:0003779(actin binding);GO:0004181(metallocarboxypeptidase activity);GO:0005737(cytoplasm);GO:0006508(proteolysis);GO:0008017(microtubule binding);GO:0045765(regulation of angiogenesis);GO:0045766(positive regulation of angiogenesis);GO:0060674(placenta blood vessel develo…	NA	NA
circRNA2610	0	0	980.003		0.235317	no	chr16	43796767	43809184	-	3	circRNA	ENSSSCT00000089457	ADAMTS6	chr16:43775335-43796766|chr16:43809184-43832055	ADAM metallopeptidase with thrombospondin type 1 motif 6 [Source:VGNC Symbol;Acc:VGNC:85086]	GO:0001822(kidney development);GO:0003279(cardiac septum development);GO:0004222(metalloendopeptidase activity);GO:0006508(proteolysis);GO:0007507(heart development);GO:0008237(metallopeptidase activity);GO:0035904(aorta development);GO:0060976(coronary vasculature development)	NA	NA
circRNA2831	0	0	976.974		1	no	chr1	237126956	237127531	-	2	circRNA	ENSSSCT00000042166	RNF38	chr1:237125219-237126955|chr1:237127531-237130043	ring finger protein 38 [Source:VGNC Symbol;Acc:VGNC:92390]	GO:0005634(nucleus);GO:0005654(nucleoplasm);GO:0016567(protein ubiquitination);GO:0061630(ubiquitin protein ligase activity)	NA	EC:2.3.2.27
circRNA2454	0	0	970.003		0.235895	no	chr1	230131632	230141146	+	5	circRNA	ENSSSCT00000067516	VPS13A	chr1:230125904-230131631|chr1:230141146-230153587	vacuolar protein sorting 13 homolog A [Source:VGNC Symbol;Acc:VGNC:94838]	GO:0005741(mitochondrial outer membrane);GO:0005765(lysosomal membrane);GO:0005789(endoplasmic reticulum membrane);GO:0005794(Golgi apparatus);GO:0005811(lipid droplet);GO:0006914(autophagy);GO:0007399(nervous system development);GO:0007626(locomotory behavior);GO:0010008(endosome membrane);GO:0019898(extrinsic component of membrane);GO:0030317(flagellated sperm motility);GO:0030382(sperm mitocho…	NA	NA
circRNA3014	0	0	957.336		1	no	X	108502830	108521969	-	4	circRNA	ENSSSCT00000033997	MBNL3	X:108495678-108502829|X:108521969-108558161	muscleblind like splicing regulator 3 [Source:VGNC Symbol;Acc:VGNC:90056]	GO:0043484(regulation of RNA splicing);GO:0045662(negative regulation of myoblast differentiation);GO:0046872(metal ion binding)	NA	NA
circRNA2887	0	0	957.336		1	no	chr8	75551863	75561015	-	4	circRNA	ENSSSCT00000060770	TMEM131L	chr8:75532786-75551862|chr8:75561015-75633915	transmembrane 131 like [Source:VGNC Symbol;Acc:VGNC:94079]	GO:0005737(cytoplasm);GO:0005886(plasma membrane);GO:0033088(negative regulation of immature T cell proliferation in thymus);GO:0090090(negative regulation of canonical Wnt signaling pathway)	NA	NA
circRNA3020	0	0	952.427		1	no	chr18	17554494	17629822	-	11	circRNA	ENSSSCT00000068602	MKLN1	chr18:17533557-17554493|chr18:17629822-17670142	muskelin 1 [Source:VGNC Symbol;Acc:VGNC:90245]	GO:0000151(ubiquitin ligase complex);GO:0001726(ruffle);GO:0005515(protein binding);GO:0005654(nucleoplasm);GO:0005737(cytoplasm);GO:0005829(cytosol);GO:0005938(cell cortex);GO:0007160(cell-matrix adhesion);GO:0008360(regulation of cell shape);GO:0031532(actin cytoskeleton reorganization);GO:0042802(identical protein binding)	NA	NA
circRNA2776	0	0	952.427		1	no	chr3	26701499	26703165	+	3	circRNA	ENSSSCT00000075613	SMG1	chr3:26699741-26701498|chr3:26703165-26704236	SMG1 nonsense mediated mRNA decay associated PI3K related kinase [Source:VGNC Symbol;Acc:VGNC:93248]	GO:0000184(nuclear-transcribed mRNA catabolic process, nonsense-mediated decay);GO:0004674(protein serine/threonine kinase activity);GO:0005515(protein binding);GO:0005634(nucleus);GO:0005654(nucleoplasm);GO:0005737(cytoplasm);GO:0016301(kinase activity);GO:0016310(phosphorylation);GO:0018105(peptidyl-serine phosphorylation);GO:0032204(regulation of telomere maintenance);GO:0042162(telomeric DNA …	03015(mRNA surveillance pathway)	EC:2.7.11.1
circRNA2661	0	0	940.003		0.22334	no	chr14	124551975	124553544	+	3	circRNA	ENSSSCT00000023111	TDRD1	chr14:124549369-124551974|chr14:124553544-124555695	tudor domain containing 1 [Source:VGNC Symbol;Acc:VGNC:93846]	GO:0005737(cytoplasm);GO:0007281(germ cell development);GO:0007283(spermatogenesis);GO:0031047(gene silencing by RNA);GO:0033391(chromatoid body);GO:0034587(piRNA metabolic process);GO:0043046(DNA methylation involved in gamete generation);GO:0043186(P granule);GO:0071546(pi-body);GO:1990904(ribonucleoprotein complex)	NA	NA
circRNA2726	0	0	932.789		1	no	chr6	115529520	115537947	-	4	circRNA	ENSSSCT00000085177	ENSSSCG00000025005	chr6:115529019-115529519|chr6:115537947-115546276	beta-1,4-galactosyltransferase 6 [Source:VGNC Symbol;Acc:VGNC:85734]	GO:0005975(carbohydrate metabolic process);GO:0008489(UDP-galactose:glucosylceramide beta-1,4-galactosyltransferase activity);GO:0010706(ganglioside biosynthetic process via lactosylceramide);GO:0016757(transferase activity, transferring glycosyl groups);GO:0021955(central nervous system neuron axonogenesis);GO:0022010(central nervous system myelination);GO:0042551(neuron maturation)	00600(Sphingolipid metabolism)	EC:2.4.1.274
circRNA2750	0	0	922.97		1	no	chr4	16053488	16059013	+	6	circRNA	ENSSSCT00000055665	ATAD2	chr4:16051037-16053487|chr4:16059013-16066295	ATPase family AAA domain containing 2 [Source:VGNC Symbol;Acc:VGNC:85599]	GO:0005515(protein binding);GO:0005524(ATP binding);GO:0005654(nucleoplasm);GO:0006325(chromatin organization);GO:0006355(regulation of transcription, DNA-templated);GO:0016887(ATPase activity);GO:0045893(positive regulation of transcription, DNA-templated)	NA	NA
circRNA2388	0	0	920.003		0.237703	no	chr3	106872181	106892436	-	3	circRNA	ENSSSCT00000009315	TTC27	chr3:106854617-106872180|chr3:106892436-106948657	tetratricopeptide repeat domain 27 [Source:VGNC Symbol;Acc:VGNC:94542]	GO:0005515(protein binding)	NA	NA
circRNA2500	0	0	920.003		0.238339	no	chr8	1687981	1689364	+	3	circRNA	ENSSSCT00000062367	ADD1	chr8:1684846-1687980|chr8:1689364-1694004	adducin 1 [Source:VGNC Symbol;Acc:VGNC:85116]	GO:0000902(cell morphogenesis);GO:0001701(in utero embryonic development);GO:0005200(structural constituent of cytoskeleton);GO:0005856(cytoskeleton);GO:0005886(plasma membrane);GO:0005912(adherens junction);GO:0006884(cell volume homeostasis);GO:0016020(membrane);GO:0020027(hemoglobin metabolic process);GO:0030218(erythrocyte differentiation);GO:0035264(multicellular organism growth);GO:0048873(…	NA	NA
circRNA829	122.661	81.4293	24.5471		0.667421	no	chr9	75905635	75949857	-	3	circRNA	ENSSSCT00000069430	SLC25A13	chr9:75875800-75905634|chr9:75949857-75956454	solute carrier family 25 member 13 [Source:VGNC Symbol;Acc:VGNC:92992]	GO:0003333(amino acid transmembrane transport);GO:0005313(L-glutamate transmembrane transporter activity);GO:0005509(calcium ion binding);GO:0005739(mitochondrion);GO:0005743(mitochondrial inner membrane);GO:0006754(ATP biosynthetic process);GO:0015171(amino acid transmembrane transporter activity);GO:0015183(L-aspartate transmembrane transporter activity);GO:0015810(aspartate transmembrane trans…	NA	NA
circRNA1425	152.164	81.4293	0		0.461194	no	chr14	105930019	105948754	-	14	circRNA	ENSSSCT00000011474	HELLS	chr14:105925090-105930018|chr14:105948754-105951761	helicase, lymphoid specific [Source:VGNC Symbol;Acc:VGNC:88838]	GO:0005524(ATP binding)	NA	NA
circRNA2535	0	0	910.201		0.0517349	no	chr13	110784615	110789120	+	2	circRNA	ENSSSCT00000058242	FNDC3B	chr13:110770527-110784614|chr13:110789120-110827455	fibronectin type III domain containing 3B [Source:VGNC Symbol;Acc:VGNC:88183]	GO:0005515(protein binding)	NA	NA
circRNA1361	213.03	80.8115	0		0.261922	no	chr10	69175006	69235186	-	13	circRNA	ENSSSCT00000054778	ZMYND11	chr10:69161751-69175005|chr10:69235186-69294815	zinc finger MYND-type containing 11 [Source:VGNC Symbol;Acc:VGNC:95827]	GO:0005515(protein binding);GO:0005654(nucleoplasm)	NA	NA
circRNA2393	0	0	910.003		0.238311	no	chr3	114751270	114755035	+	2	circRNA	ENSSSCT00000066132	ATAD2B	chr3:114749286-114751269|chr3:114755035-114757806	ATPase family AAA domain containing 2B [Source:VGNC Symbol;Acc:VGNC:85600]	GO:0005515(protein binding);GO:0005524(ATP binding);GO:0005634(nucleus);GO:0005654(nucleoplasm);GO:0016887(ATPase activity);GO:0070577(lysine-acetylated histone binding)	NA	NA
circRNA2998	0	0	898.423		1	no	chr14	48659144	48661423	+	3	circRNA	ENSSSCT00000052141	SLC5A1	chr14:48633647-48659143|chr14:48661423-48673045	solute carrier family 5 member 1 [Source:VGNC Symbol;Acc:VGNC:93140]	GO:0000017(alpha-glucoside transport);GO:0005355(glucose transmembrane transporter activity);GO:0005372(water transmembrane transporter activity);GO:0005412(glucose:sodium symporter activity);GO:0005769(early endosome);GO:0005886(plasma membrane);GO:0010035(response to inorganic substance);GO:0015151(alpha-glucoside transmembrane transporter activity);GO:0016020(membrane);GO:0016324(apical plasma…	04973(Carbohydrate digestion and absorption);04976(Bile secretion);04978(Mineral absorption)	NA
circRNA2817	0	0	893.514		1	no	chr1	96631010	96649706	+	8	circRNA	ENSSSCT00000088986	KATNAL2	chr1:96625973-96631009|chr1:96649706-96652577	katanin catalytic subunit A1 like 2 [Source:VGNC Symbol;Acc:VGNC:89311]	GO:0005515(protein binding);GO:0005524(ATP binding);GO:0016887(ATPase activity)	NA	EC:5.6.1.1
circRNA2363	0	0	889.822		0.0783405	no	chr4	95578502	95627346	+	15	circRNA	ENSSSCT00000052241	NUP210L	chr4:95574508-95578501|chr4:95627346-95643782	nucleoporin 210 like [Source:VGNC Symbol;Acc:VGNC:90978]	NA	03013(RNA transport)	NA
circRNA2088	0	19.4743	886.232		0.163656	no	chr3	107609926	107644742	+	4	circRNA	ENSSSCT00000009319	MEMO1	chr3:107600157-107609925|chr3:107644742-107654736	mediator of cell motility 1 [Source:VGNC Symbol;Acc:VGNC:90139]	GO:0032886(regulation of microtubule-based process)	NA	NA
circRNA2034	0	6.49144	880.003		0.247011	no	chr6	7029994	7037336	-	4	circRNA	ENSSSCT00000063364	BCO1	chr6:7020567-7029993|chr6:7037336-7038828	beta-carotene oxygenase 1 [Source:VGNC Symbol;Acc:VGNC:85789]	GO:0001523(retinoid metabolic process);GO:0003834(beta-carotene 15,15'-monooxygenase activity);GO:0016702(oxidoreductase activity, acting on single donors with incorporation of molecular oxygen, incorporation of two atoms of oxygen);GO:0042574(retinal metabolic process);GO:0055114(oxidation-reduction process);GO:1901810(beta-carotene metabolic process)	00830(Retinol metabolism)	EC:1.13.11.63
circRNA2548	0	0	880.003		0.22331	no	chr13	203621309	203629149	-	4	circRNA	ENSSSCT00000013204	DSCAM	chr13:203619993-203621308|chr13:203629149-203635319	DS cell adhesion molecule [Source:VGNC Symbol;Acc:VGNC:87453]	GO:0005515(protein binding);GO:0005886(plasma membrane);GO:0005887(integral component of plasma membrane);GO:0007155(cell adhesion);GO:0007162(negative regulation of cell adhesion);GO:0007399(nervous system development);GO:0007411(axon guidance);GO:0007626(locomotory behavior);GO:0030424(axon);GO:0030425(dendrite);GO:0030426(growth cone);GO:0038007(netrin-activated signaling pathway);GO:0042327(p…	NA	NA
circRNA2792	0	0	868.966		1	no	chr3	118237708	118250998	+	6	circRNA	ENSSSCT00000044182	WDR35	chr3:118231194-118237707|chr3:118250998-118255579	WD repeat domain 35 [Source:VGNC Symbol;Acc:VGNC:94916]	GO:0005515(protein binding);GO:0005813(centrosome);GO:0005930(axoneme);GO:0030991(intraciliary transport particle A);GO:0035721(intraciliary retrograde transport);GO:0036064(ciliary basal body);GO:0042073(intraciliary transport);GO:0060271(cilium assembly);GO:0061512(protein localization to cilium);GO:1990830(cellular response to leukemia inhibitory factor)	NA	NA
circRNA2345	0	0	860.003		0.240654	no	chr5	80447412	80457583	+	3	circRNA	ENSSSCT00000057717	GLT8D2	chr5:80421817-80447411|chr5:80457583-80463261	glycosyltransferase 8 domain containing 2 [Source:VGNC Symbol;Acc:VGNC:88501]	GO:0016757(transferase activity, transferring glycosyl groups)	NA	NA
circRNA2414	0	0	850.003		0.24026	no	chr2	98190320	98213641	+	2	circRNA	ENSSSCT00000045697	ADGRV1	chr2:98114339-98190319|chr2:98213641-98262607	adhesion G protein-coupled receptor V1 [Source:VGNC Symbol;Acc:VGNC:96788]	GO:0004888(transmembrane signaling receptor activity);GO:0004930(G protein-coupled receptor activity);GO:0005509(calcium ion binding);GO:0005737(cytoplasm);GO:0007154(cell communication);GO:0007166(cell surface receptor signaling pathway);GO:0007186(G protein-coupled receptor signaling pathway);GO:0007194(negative regulation of adenylate cyclase activity);GO:0007605(sensory perception of sound);G…	NA	NA
circRNA346	907.582	74.2744	0		0.0821818	no	chr8	77416163	77416789	-	1	circRNA	ENSSSCT00000026948	FAM160A1	chr8:77401711-77416162|chr8:77416789-77429014	family with sequence similarity 160 member A1 [Source:VGNC Symbol;Acc:VGNC:87912]	GO:1905719(protein localization to perinuclear region of cytoplasm)	NA	NA
circRNA322	439.49	74.2744	0		0.204402	no	chr9	107253230	107265450	-	4	circRNA	ENSSSCT00000049803	COG5	chr9:107232597-107253229|chr9:107265450-107273505	component of oligomeric golgi complex 5 [Source:VGNC Symbol;Acc:VGNC:86857]	GO:0005654(nucleoplasm);GO:0005794(Golgi apparatus);GO:0006891(intra-Golgi vesicle-mediated transport);GO:0017119(Golgi transport complex);GO:0048219(inter-Golgi cisterna vesicle-mediated transport)	NA	NA
circRNA2394	0	0	850.003		0.24292	no	chr3	126808896	126813039	+	2	circRNA	ENSSSCT00000033196	ADAM17	chr3:126795758-126808895|chr3:126813039-126814354	ADAM metallopeptidase domain 17 [Source:VGNC Symbol;Acc:VGNC:85065]	GO:0001666(response to hypoxia);GO:0001934(positive regulation of protein phosphorylation);GO:0004175(endopeptidase activity);GO:0004222(metalloendopeptidase activity);GO:0005112(Notch binding);GO:0005138(interleukin-6 receptor binding);GO:0005178(integrin binding);GO:0005737(cytoplasm);GO:0005829(cytosol);GO:0005887(integral component of plasma membrane);GO:0005911(cell-cell junction);GO:0005925…	04330(Notch signaling pathway);05010(Alzheimer disease)	EC:3.4.24.86
circRNA2871	0	0	834.601		1	no	chr9	60754739	60756725	-	3	circRNA	ENSSSCT00000031872	NCAPD3	chr9:60742493-60754738|chr9:60756725-60764592	non-SMC condensin II complex subunit D3 [Source:VGNC Symbol;Acc:VGNC:90598]	GO:0000779(condensed chromosome, centromeric region);GO:0000796(condensin complex);GO:0003682(chromatin binding);GO:0005634(nucleus);GO:0005654(nucleoplasm);GO:0005721(pericentric heterochromatin);GO:0007049(cell cycle);GO:0007076(mitotic chromosome condensation);GO:0010032(meiotic chromosome condensation);GO:0030261(chromosome condensation);GO:0035064(methylated histone binding);GO:0051301(cell …	NA	NA
circRNA2309	0	0	820.003		0.246981	no	chr6	70535593	70563132	+	11	circRNA	ENSSSCT00000053353	KIF1B	chr6:70511227-70535592|chr6:70563132-70567673	kinesin family member 1B [Source:VGNC Symbol;Acc:VGNC:89460]	GO:0003777(microtubule motor activity);GO:0005515(protein binding);GO:0005524(ATP binding);GO:0007018(microtubule-based movement);GO:0008017(microtubule binding)	NA	NA
circRNA2865	0	0	814.963		1	no	chr9	17346054	17351207	+	3	circRNA	ENSSSCT00000050097	ANKRD42	chr9:17337519-17346053|chr9:17351207-17355328	ankyrin repeat domain 42 [Source:HGNC Symbol;Acc:HGNC:26752]	GO:0005515(protein binding);GO:0005634(nucleus);GO:0051059(NF-kappaB binding);GO:0051091(positive regulation of DNA-binding transcription factor activity);GO:0051092(positive regulation of NF-kappaB transcription factor activity);GO:1900017(positive regulation of cytokine production involved in inflammatory response)	NA	NA
circRNA1792	0	5.81638	810.054		0.444276	no	chr5	22781291	22782102	+	3	circRNA	ENSSSCT00000028772	MARS1	chr5:22775434-22781290|chr5:22782102-22782756	methionyl-tRNA synthetase 1 [Source:VGNC Symbol;Acc:VGNC:90028]	GO:0000166(nucleotide binding);GO:0004812(aminoacyl-tRNA ligase activity);GO:0004825(methionine-tRNA ligase activity);GO:0005524(ATP binding);GO:0005730(nucleolus);GO:0005737(cytoplasm);GO:0005829(cytosol);GO:0006418(tRNA aminoacylation for protein translation);GO:0006431(methionyl-tRNA aminoacylation);GO:0009267(cellular response to starvation);GO:0009303(rRNA transcription);GO:0017101(aminoacyl…	00450(Selenocompound metabolism);00970(Aminoacyl-tRNA biosynthesis)	EC:6.1.1.10
circRNA2622	0	0	800.003		0.248956	no	chr15	110339313	110339943	-	1	circRNA	ENSSSCT00000031970	KLF7	chr15:110296026-110339312|chr15:110339943-110384326	Kruppel like factor 7 [Source:VGNC Symbol;Acc:VGNC:96396]	GO:0000122(negative regulation of transcription by RNA polymerase II);GO:0000978(RNA polymerase II cis-regulatory region sequence-specific DNA binding);GO:0000981(DNA-binding transcription factor activity, RNA polymerase II-specific);GO:0001228(DNA-binding transcription activator activity, RNA polymerase II-specific);GO:0003677(DNA binding);GO:0003700(DNA-binding transcription factor activity);GO…	NA	NA
circRNA1015	176.25	71.8217	0		0.123918	no	X	108521805	108559062	-	2	circRNA	ENSSSCT00000033997	MBNL3	X:108507237-108521804|X:108559062-108611697	muscleblind like splicing regulator 3 [Source:VGNC Symbol;Acc:VGNC:90056]	GO:0043484(regulation of RNA splicing);GO:0045662(negative regulation of myoblast differentiation);GO:0046872(metal ion binding)	NA	NA
circRNA2319	0	0	800.003		0.248962	no	chr6	163299858	163306198	+	3	circRNA	ENSSSCT00000084524	SPATA6	chr6:163279215-163299857|chr6:163306198-163315607	spermatosis associated 6 [Source:VGNC Symbol;Acc:VGNC:93387]	GO:0007283(spermatogenesis);GO:0032027(myosin light chain binding);GO:0044458(motile cilium assembly);GO:0097224(sperm connecting piece)	NA	NA
circRNA2779	0	0	790.416		1	no	chr3	42073025	42106025	+	4	circRNA	ENSSSCT00000008843	CENPP	chr3:42053475-42073024|chr3:42106025-42306350	centromere protein P [Source:VGNC Symbol;Acc:VGNC:98865]	GO:0000775(chromosome, centromeric region);GO:0005654(nucleoplasm);GO:0005730(nucleolus);GO:0034080(CENP-A containing nucleosome assembly)	NA	NA
circRNA937	291.635	69.7965	0		0.439579	no	chr10	46002429	46047270	+	6	circRNA	ENSSSCT00000012089	MINDY3	chr10:46001286-46002428|chr10:46047270-46053750	MINDY lysine 48 deubiquitinase 3 [Source:VGNC Symbol;Acc:VGNC:96014]	GO:0004843(thiol-dependent ubiquitin-specific protease activity);GO:0005654(nucleoplasm);GO:0031965(nuclear membrane);GO:0071108(protein K48-linked deubiquitination);GO:1990380(Lys48-specific deubiquitinase activity)	NA	EC:3.4.19.12
circRNA324	14.9932	201.235	0		0.364296	no	chr9	115742474	115806478	-	5	circRNA	ENSSSCT00000077059	TNFSF4	chr9:115702590-115742473|chr9:115806478-115854205	TNF superfamily member 4 [Source:NCBI gene (formerly Entrezgene);Acc:574053]	GO:0005125(cytokine activity);GO:0005164(tumor necrosis factor receptor binding);GO:0005515(protein binding);GO:0005615(extracellular space);GO:0006955(immune response);GO:0007165(signal transduction);GO:0009986(cell surface);GO:0016020(membrane);GO:0032700(negative regulation of interleukin-17 production);GO:0032729(positive regulation of interferon-gamma production);GO:0032753(positive regulati…	04060(Cytokine-cytokine receptor interaction)	NA
circRNA2841	0	0	780.597		1	no	chr12	7843369	7886421	+	3	circRNA	ENSSSCT00000058010	SLC39A11	chr12:7839738-7843368|chr12:7886421-7949613	solute carrier family 39 member 11 [Source:VGNC Symbol;Acc:VGNC:93102]	GO:0005385(zinc ion transmembrane transporter activity);GO:0005634(nucleus);GO:0005737(cytoplasm);GO:0005794(Golgi apparatus);GO:0005886(plasma membrane);GO:0016020(membrane);GO:0030001(metal ion transport);GO:0046873(metal ion transmembrane transporter activity);GO:0055085(transmembrane transport)	NA	NA
circRNA2974	0	0	780.597		1	no	chr15	44995327	44997594	+	3	circRNA	ENSSSCT00000017178	TRAPPC11	chr15:44992950-44995326|chr15:44997594-45006564	trafficking protein particle complex 11 [Source:VGNC Symbol;Acc:VGNC:96102]	GO:0005794(Golgi apparatus);GO:0006888(endoplasmic reticulum to Golgi vesicle-mediated transport);GO:0007030(Golgi organization);GO:0030008(TRAPP complex);GO:0045054(constitutive secretory pathway);GO:0061635(regulation of protein complex stability)	NA	NA
circRNA2783	0	0	775.688		1	no	chr3	73594276	73607577	-	3	circRNA	ENSSSCT00000062874	ARHGAP25	chr3:73577564-73594275|chr3:73607577-73620398	Rho GTPase activating protein 25 [Source:VGNC Symbol;Acc:VGNC:85464]	GO:0001891(phagocytic cup);GO:0006911(phagocytosis, engulfment);GO:0007015(actin filament organization);GO:0007165(signal transduction);GO:0051058(negative regulation of small GTPase mediated signal transduction)	NA	NA
circRNA2933	0	0	775.688		1	no	chr11	25937034	25941525	+	2	circRNA	ENSSSCT00000052286	SUGT1	chr11:25924059-25937033|chr11:25941525-25948486	SGT1 homolog, MIS12 kinetochore complex assembly cochaperone [Source:VGNC Symbol;Acc:VGNC:93611]	GO:0005515(protein binding);GO:0031647(regulation of protein stability);GO:0032991(protein-containing complex);GO:0043947(positive regulation by host of symbiont catalytic activity)	04621(NOD-like receptor signaling pathway)	NA
circRNA2154	0	6.49144	771.486		0.082051	no	chr8	40180318	40200697	+	3	circRNA	ENSSSCT00000044700	ENSSSCG00000031636	chr8:40171917-40180317|chr8:40200697-40213917	factor interacting with PAPOLA and CPSF1 [Source:VGNC Symbol;Acc:VGNC:98930]	GO:0005634(nucleus);GO:0005847(mRNA cleavage and polyadenylation specificity factor complex)	03015(mRNA surveillance pathway)	NA
circRNA2299	0	0	762.919		0.0688635	no	chr6	2564305	2567229	+	3	circRNA	ENSSSCT00000060531	MTHFSD	chr6:2561249-2564304|chr6:2567229-2569851	methenyltetrahydrofolate synthetase domain containing [Source:VGNC Symbol;Acc:VGNC:90452]	GO:0003676(nucleic acid binding)	NA	NA
circRNA2693	0	0	760.959		1	no	chr7	99997530	100001322	+	2	circRNA	ENSSSCT00000083783	LRRC74A	chr7:99993376-99997529|chr7:100001322-100002502	leucine rich repeat containing 74A [Source:VGNC Symbol;Acc:VGNC:89855]	GO:0005515(protein binding)	NA	NA
circRNA2461	0	0	760.002		0.246324	no	chr1	265977128	265988965	+	5	circRNA	ENSSSCT00000072567	GAPVD1	chr1:265975529-265977127|chr1:265988965-265993906	GTPase activating protein and VPS9 domains 1 [Source:VGNC Symbol;Acc:VGNC:88347]	GO:0005085(guanyl-nucleotide exchange factor activity);GO:0005829(cytosol);GO:0005886(plasma membrane);GO:0007165(signal transduction);GO:0032794(GTPase activating protein binding);GO:0043087(regulation of GTPase activity);GO:0051223(regulation of protein transport)	NA	NA
circRNA2738	0	0	751.141		1	no	chr5	13656788	13659307	-	2	circRNA	ENSSSCT00000052954	POLR3B	chr5:13650080-13656787|chr5:13659307-13661173	RNA polymerase III subunit B [Source:HGNC Symbol;Acc:HGNC:30348]	GO:0003677(DNA binding);GO:0003700(DNA-binding transcription factor activity);GO:0003899(DNA-directed 5'-3' RNA polymerase activity);GO:0005666(RNA polymerase III complex);GO:0006351(transcription, DNA-templated);GO:0006355(regulation of transcription, DNA-templated);GO:0032549(ribonucleoside binding);GO:0032728(positive regulation of interferon-beta production);GO:0045089(positive regulation of …	03020(RNA polymerase);04623(Cytosolic DNA-sensing pathway)	EC:2.7.7.6
circRNA2627	0	0	750.002		0.256088	no	chr15	135924097	135931508	+	3	circRNA	ENSSSCT00000060683	AGAP1	chr15:135903132-135924096|chr15:135931508-135988260	ArfGAP with GTPase domain, ankyrin repeat and PH domain 1 [Source:HGNC Symbol;Acc:HGNC:16922]	GO:0003924(GTPase activity);GO:0005096(GTPase activator activity);GO:0005515(protein binding);GO:0005525(GTP binding);GO:0005543(phospholipid binding);GO:0007165(signal transduction);GO:0016020(membrane)	04144(Endocytosis)	NA
circRNA2444	0	0	740.201		0.0673998	no	chr1	139791489	139791984	-	1	circRNA	ENSSSCT00000037748	CHSY1	chr1:139733725-139791488|chr1:139791984-139804135	chondroitin sulfate synthase 1 [Source:VGNC Symbol;Acc:VGNC:86684]	GO:0002063(chondrocyte development);GO:0005576(extracellular region);GO:0008376(acetylgalactosaminyltransferase activity);GO:0009954(proximal/distal pattern formation);GO:0016757(transferase activity, transferring glycosyl groups);GO:0030206(chondroitin sulfate biosynthetic process);GO:0030279(negative regulation of ossification);GO:0032580(Golgi cisterna membrane);GO:0045880(positive regulation …	00532(Glycosaminoglycan biosynthesis - chondroitin sulfate / dermatan sulfate)	EC:2.4.1.175
circRNA2288	0	0	740.002		0.255701	no	chr7	90811957	90831658	+	5	circRNA	ENSSSCT00000002545	GPHN	chr7:90794467-90811956|chr7:90831658-90848147	gephyrin [Source:VGNC Symbol;Acc:VGNC:88587]	GO:0006777(Mo-molybdopterin cofactor biosynthetic process);GO:0008940(nitrate reductase activity);GO:0010038(response to metal ion);GO:0030425(dendrite);GO:0032324(molybdopterin cofactor biosynthetic process);GO:0042802(identical protein binding);GO:0043546(molybdopterin cofactor binding);GO:0045211(postsynaptic membrane);GO:0097060(synaptic membrane);GO:0097112(gamma-aminobutyric acid receptor c…	00790(Folate biosynthesis);04727(GABAergic synapse)	EC:2.10.1.1
circRNA2914	0	0	716.775		1	no	chr13	78898030	78902045	-	2	circRNA	ENSSSCT00000046301	DZIP1L	chr13:78894685-78898029|chr13:78902045-78912516	DAZ interacting zinc finger protein 1 like [Source:VGNC Symbol;Acc:VGNC:87511]	GO:0005814(centriole);GO:0005930(axoneme);GO:0007224(smoothened signaling pathway);GO:0021532(neural tube patterning);GO:0032880(regulation of protein localization);GO:0033365(protein localization to organelle);GO:0033504(floor plate development);GO:0036064(ciliary basal body);GO:0060271(cilium assembly);GO:0061512(protein localization to cilium);GO:1905349(ciliary transition zone assembly)	NA	NA
circRNA1606	0	11.4268	711.865		0.504645	no	chr1	242253409	242259806	+	3	circRNA	ENSSSCT00000005934	MSANTD3-TMEFF1	chr1:242242730-242253408|chr1:242259806-242277919	MSANTD3-TMEFF1 readthrough [Source:HGNC Symbol;Acc:HGNC:38838]	GO:0005515(protein binding)	NA	NA
circRNA1335	15.2164	195.011	0		0.150492	no	chr11	7806022	7826330	+	3	circRNA	ENSSSCT00000010230	B3GLCT	chr11:7792570-7806021|chr11:7826330-7841977	beta 3-glucosyltransferase [Source:VGNC Symbol;Acc:VGNC:85722]	GO:0016020(membrane);GO:0016757(transferase activity, transferring glycosyl groups)	00514(Other types of O-glycan biosynthesis)	NA
circRNA2719	0	0	702.046		1	no	chr6	85509890	85513240	+	3	circRNA	ENSSSCT00000023299	PHACTR4	chr6:85504327-85509889|chr6:85513240-85518330	phosphatase and actin regulator 4 [Source:VGNC Symbol;Acc:VGNC:98531]	GO:0001755(neural crest cell migration);GO:0001843(neural tube closure);GO:0003779(actin binding);GO:0007266(Rho protein signal transduction);GO:0008157(protein phosphatase 1 binding);GO:0019888(protein phosphatase regulator activity);GO:0030027(lamellipodium);GO:0030036(actin cytoskeleton organization);GO:0043085(positive regulation of catalytic activity);GO:0048484(enteric nervous system develo…	NA	NA
circRNA2639	0	0	700.002		0.242152	no	chr14	31685025	31693023	+	2	circRNA	ENSSSCT00000055257	ATP2A2	chr14:31676294-31685024|chr14:31693023-31715995	ATPase sarcoplasmic/endoplasmic reticulum Ca2+ transporting 2 [Source:VGNC Symbol;Acc:VGNC:85647]	GO:0000045(autophagosome assembly);GO:0000166(nucleotide binding);GO:0002026(regulation of the force of heart contraction);GO:0005388(calcium transmembrane transporter activity, phosphorylative mechanism);GO:0005509(calcium ion binding);GO:0005524(ATP binding);GO:0005783(endoplasmic reticulum);GO:0005789(endoplasmic reticulum membrane);GO:0006811(ion transport);GO:0006816(calcium ion transport);G…	04020(Calcium signaling pathway);04022(cGMP-PKG signaling pathway);04972(Pancreatic secretion);05010(Alzheimer disease)	EC:7.2.2.10
circRNA2971	0	0	697.137		1	no	chr15	3273253	3286851	-	7	circRNA	ENSSSCT00000023118	KIF5C	chr15:3261673-3273252|chr15:3286851-3294364	kinesin family member 5C [Source:VGNC Symbol;Acc:VGNC:96394]	GO:0003777(microtubule motor activity);GO:0005524(ATP binding);GO:0005737(cytoplasm);GO:0007018(microtubule-based movement);GO:0008017(microtubule binding);GO:0008045(motor neuron axon guidance);GO:0035253(ciliary rootlet);GO:0043005(neuron projection);GO:0043025(neuronal cell body);GO:0044295(axonal growth cone);GO:0051028(mRNA transport);GO:0150034(distal axon)	04144(Endocytosis);04728(Dopaminergic synapse)	NA
circRNA639	7.67461	188.252	0		0.329196	no	chr6	145620923	145648732	-	8	circRNA	ENSSSCT00000058649	MIER1	chr6:145616023-145620922|chr6:145648732-145660068	MIER1 transcriptional regulator [Source:VGNC Symbol;Acc:VGNC:90219]	GO:0004407(histone deacetylase activity);GO:0005634(nucleus);GO:0005654(nucleoplasm);GO:0006355(regulation of transcription, DNA-templated);GO:0016575(histone deacetylation);GO:0017053(transcription repressor complex);GO:0031937(positive regulation of chromatin silencing);GO:0032991(protein-containing complex);GO:0042826(histone deacetylase binding)	NA	NA
circRNA2879	0	0	697.137		1	no	chr9	131342413	131348762	+	3	circRNA	ENSSSCT00000039522	INTS7	chr9:131336983-131342412|chr9:131348762-131353144	integrator complex subunit 7 [Source:VGNC Symbol;Acc:VGNC:89167]	GO:0000077(DNA damage checkpoint);GO:0005634(nucleus);GO:0005694(chromosome);GO:0005737(cytoplasm);GO:0016180(snRNA processing);GO:0016604(nuclear body);GO:0032039(integrator complex);GO:0071479(cellular response to ionizing radiation)	NA	NA
circRNA2311	0	0	690.019		0.0685497	no	chr6	92312391	92313003	+	2	circRNA	ENSSSCT00000041983	MAP7D1	chr6:92299223-92312390|chr6:92313003-92314189	MAP7 domain containing 1 [Source:VGNC Symbol;Acc:VGNC:89993]	GO:0000226(microtubule cytoskeleton organization);GO:0015630(microtubule cytoskeleton)	NA	NA
circRNA2823	0	0	687.318		1	no	chr1	130247720	130256849	+	7	circRNA	ENSSSCT00000005252	INO80	chr1:130242062-130247719|chr1:130256849-130264623	INO80 complex ATPase subunit [Source:VGNC Symbol;Acc:VGNC:89138]	GO:0000070(mitotic sister chromatid segregation);GO:0000724(double-strand break repair via homologous recombination);GO:0003677(DNA binding);GO:0005524(ATP binding);GO:0005634(nucleus);GO:0005654(nucleoplasm);GO:0005829(cytosol);GO:0006281(DNA repair);GO:0006302(double-strand break repair);GO:0006338(chromatin remodeling);GO:0006351(transcription, DNA-templated);GO:0008094(DNA-dependent ATPase ac…	NA	EC:3.6.4.12
circRNA2293	0	0	686.559		0.0694476	no	chr7	98906872	98907729	+	2	circRNA	ENSSSCT00000002651	TTLL5	chr7:98892573-98906871|chr7:98907729-98920213	tubulin tyrosine ligase like 5 [Source:VGNC Symbol;Acc:VGNC:94569]	GO:0005524(ATP binding);GO:0005813(centrosome);GO:0005829(cytosol);GO:0005886(plasma membrane);GO:0006464(cellular protein modification process);GO:0060041(retina development in camera-type eye)	NA	NA
circRNA2979	0	0	677.499		1	no	chr15	88482354	88486742	-	3	circRNA	ENSSSCT00000017442	NCKAP1	chr15:88479039-88482353|chr15:88486742-88489675	NCK associated protein 1 [Source:VGNC Symbol;Acc:VGNC:96432]	GO:0010592(positive regulation of lamellipodium assembly);GO:0016601(Rac protein signal transduction);GO:0031209(SCAR complex);GO:0031267(small GTPase binding);GO:2000601(positive regulation of Arp2/3 complex-mediated actin nucleation)	04810(Regulation of actin cytoskeleton)	NA
circRNA469	61.0409	58.1638	0		0.27165	no	chr17	59881642	59947032	-	25	circRNA	ENSSSCT00000008259	SYCP2	chr17:59880591-59881641|chr17:59947032-59948927	synaptonemal complex protein 2 [Source:VGNC Symbol;Acc:VGNC:95529]	NA	NA	NA
circRNA358	14.9932	188.252	0		0.373591	no	chr8	124583310	124594106	-	3	circRNA	ENSSSCT00000028459	BMPR1B	chr8:124569347-124583309|chr8:124594106-124650630	bone morphotic protein receptor type 1B [Source:VGNC Symbol;Acc:VGNC:85847]	GO:0001501(skeletal system development);GO:0001502(cartilage condensation);GO:0001550(ovarian cumulus expansion);GO:0001649(osteoblast differentiation);GO:0001654(eye development);GO:0002062(chondrocyte differentiation);GO:0004672(protein kinase activity);GO:0004674(protein serine/threonine kinase activity);GO:0004675(transmembrane receptor protein serine/threonine kinase activity);GO:0005025(tra…	04060(Cytokine-cytokine receptor interaction);04350(TGF-beta signaling pathway);04360(Axon guidance);04390(Hippo signaling pathway);04550(Signaling pathways regulating pluripotency of stem cells);05418(Fluid shear stress and atherosclerosis)	EC:2.7.11.30
circRNA2917	0	0	677.499		1	no	chr13	122191649	122192108	+	2	circRNA	ENSSSCT00000025407	PSMD2	chr13:122191051-122191648|chr13:122192108-122192589	proteasome 26S subunit, non-ATPase 2 [Source:NCBI gene (formerly Entrezgene);Acc:100627568]	GO:0000502(proteasome complex);GO:0004222(metalloendopeptidase activity);GO:0006508(proteolysis);GO:0008237(metallopeptidase activity);GO:0008540(proteasome regulatory particle, base subcomplex);GO:0022624(proteasome accessory complex);GO:0030234(enzyme regulator activity);GO:0042176(regulation of protein catabolic process);GO:0050790(regulation of catalytic activity)	03050(Proteasome);05169(Epstein-Barr virus infection)	NA
circRNA2940	0	0	672.59		1	no	chr10	23424598	23430986	+	3	circRNA	ENSSSCT00000055130	ENSSSCG00000033737	chr10:23423927-23424597|chr10:23430986-23431715	NA	NA	NA	NA
circRNA2405	0	0	670.002		0.260783	no	chr2	59260881	59262716	+	4	circRNA	ENSSSCT00000015191	FKBP8	chr2:59258408-59260880|chr2:59262716-59265509	FKBP prolyl isomerase 8 [Source:VGNC Symbol;Acc:VGNC:88150]	GO:0001708(cell fate specification);GO:0001933(negative regulation of protein phosphorylation);GO:0003755(peptidyl-prolyl cis-trans isomerase activity);GO:0005515(protein binding);GO:0005739(mitochondrion);GO:0005740(mitochondrial envelope);GO:0005783(endoplasmic reticulum);GO:0005829(cytosol);GO:0006457(protein folding);GO:0007224(smoothened signaling pathway);GO:0009953(dorsal/ventral pattern f…	NA	EC:5.2.1.8
circRNA1113	7.60821	165.689	0		0.324614	no	chr4	37471924	37539512	-	5	circRNA	ENSSSCT00000006662	VPS13B	chr4:37460471-37471923|chr4:37539512-37629424	vacuolar protein sorting 13 homolog B [Source:VGNC Symbol;Acc:VGNC:94839]	NA	NA	NA
circRNA2961	0	0	662.771		1	no	chr17	62836406	62844462	+	3	circRNA	ENSSSCT00000051632	PRPF6	chr17:62831463-62836405|chr17:62844462-62848137	pre-mRNA processing factor 6 [Source:VGNC Symbol;Acc:VGNC:95677]	GO:0000244(spliceosomal tri-snRNP complex assembly);GO:0000398(mRNA splicing, via spliceosome);GO:0003713(transcription coactivator activity);GO:0003723(RNA binding);GO:0005515(protein binding);GO:0005634(nucleus);GO:0005682(U5 snRNP);GO:0006396(RNA processing);GO:0006403(RNA localization);GO:0016607(nuclear speck);GO:0043021(ribonucleoprotein complex binding);GO:0045944(positive regulation of tr…	03040(Spliceosome)	NA
circRNA2691	0	0	657.862		1	no	chr7	92778443	92782433	-	3	circRNA	ENSSSCT00000041075	DCAF5	chr7:92759618-92778442|chr7:92782433-92785646	DDB1 and CUL4 associated factor 5 [Source:VGNC Symbol;Acc:VGNC:87176]	GO:0005515(protein binding);GO:0080008(Cul4-RING E3 ubiquitin ligase complex)	NA	NA
circRNA2725	0	0	657.862		1	no	chr6	103857535	103891857	-	17	circRNA	ENSSSCT00000029309	SMCHD1	chr6:103850767-103857534|chr6:103891857-103898017	structural maintenance of chromosomes flexible hinge domain containing 1 [Source:VGNC Symbol;Acc:VGNC:93242]	GO:0000781(chromosome, telomeric region);GO:0001740(Barr body);GO:0005515(protein binding);GO:0005524(ATP binding);GO:0005694(chromosome);GO:0006302(double-strand break repair);GO:0009048(dosage compensation by inactivation of X chromosome);GO:0035861(site of double-strand break);GO:0042803(protein homodimerization activity);GO:0043584(nose development);GO:0045739(positive regulation of DNA repai…	NA	NA
circRNA712	529.548	57.0729	0		0.185409	no	chr3	92045274	92046871	-	2	circRNA	ENSSSCT00000048097	GTF2A1L	chr3:91896404-92045273|chr3:92046871-92064482	general transcription factor IIA subunit 1 like [Source:HGNC Symbol;Acc:HGNC:30727]	GO:0005634(nucleus);GO:0005672(transcription factor TFIIA complex);GO:0005737(cytoplasm);GO:0006367(transcription initiation from RNA polymerase II promoter);GO:0050890(cognition)	03022(Basal transcription factors);05203(Viral carcinogenesis)	NA
circRNA241	224.898	53.0225	6356.81		0.299048	no	chr1	161909790	161924707	-	4	circRNA	ENSSSCT00000041916	ZNF532	chr1:161884553-161909789|chr1:161924707-161936898	zinc finger protein 532 [Source:HGNC Symbol;Acc:HGNC:30940]	NA	NA	NA
circRNA666	529.349	52.9768	0		0.0900719	no	chr5	85228901	85254704	-	11	circRNA	ENSSSCT00000000968	APAF1	chr5:85223028-85228900|chr5:85254704-85257755	apoptotic peptidase activating factor 1 [Source:VGNC Symbol;Acc:VGNC:85398]	GO:0005515(protein binding);GO:0006919(activation of cysteine-type endopeptidase activity involved in apoptotic process);GO:0008635(activation of cysteine-type endopeptidase activity involved in apoptotic process by cytochrome c);GO:0032991(protein-containing complex);GO:0042981(regulation of apoptotic process);GO:0043293(apoptosome);GO:0043531(ADP binding);GO:0097190(apoptotic signaling pathway)	01524(Platinum drug resistance);04115(p53 signaling pathway);04210(Apoptosis);04215(Apoptosis - multiple species);05010(Alzheimer disease);05012(Parkinson disease);05014(Amyotrophic lateral sclerosis (ALS));05016(Huntington disease);05134(Legionellosis);05152(Tuberculosis);05160(Hepatitis C);05161(Hepatitis B);05162(Measles);05168(Herpes simplex virus 1 infection);05169(Epstein-Barr virus infecti…	NA
circRNA2650	0	0	650.002		0.24546	no	chr14	58800592	58813278	-	3	circRNA	ENSSSCT00000023966	DISC1	chr14:58670988-58800591|chr14:58813278-58836338	DISC1 scaffold protein [Source:VGNC Symbol;Acc:VGNC:87317]	GO:0000226(microtubule cytoskeleton organization);GO:0001764(neuron migration);GO:0002052(positive regulation of neuroblast proliferation);GO:0005739(mitochondrion);GO:0005813(centrosome);GO:0030177(positive regulation of Wnt signaling pathway);GO:0045111(intermediate filament cytoskeleton);GO:0097546(ciliary base);GO:1905515(non-motile cilium assembly)	NA	NA
circRNA2543	0	0	650.002		0.245462	no	chr13	134631969	134633963	+	2	circRNA	ENSSSCT00000050162	ENSSSCG00000040273	chr13:134626573-134631968|chr13:134633963-134638371	NA	GO:0003735(structural constituent of ribosome);GO:0005840(ribosome);GO:0006412(translation)	03010(Ribosome)	NA
circRNA2504	0	0	650.002		0.261242	no	chr8	38486008	38491496	-	3	circRNA	ENSSSCT00000009658	FRYL	chr8:38482670-38486007|chr8:38491496-38492422	FRY like transcription coactivator [Source:VGNC Symbol;Acc:VGNC:98015]	GO:0000902(cell morphogenesis)	NA	NA
circRNA2904	0	0	648.043		1	no	chr13	30678033	30681718	-	3	circRNA	ENSSSCT00000037364	MAP4	chr13:30675538-30678032|chr13:30681718-30685268	microtubule associated protein 4 [Source:VGNC Symbol;Acc:VGNC:103071]	GO:0000226(microtubule cytoskeleton organization);GO:0008017(microtubule binding);GO:0015631(tubulin binding)	NA	NA
circRNA2466	0	0	643.298		0.0689792	no	chr12	12331333	12340337	-	2	circRNA	ENSSSCT00000055385	AXIN2	chr12:12323411-12331332|chr12:12340337-12343089	axin 2 [Source:VGNC Symbol;Acc:VGNC:85708]	GO:0001756(somitogenesis);GO:0001934(positive regulation of protein phosphorylation);GO:0001957(intramembranous ossification);GO:0003139(secondary heart field specification);GO:0003413(chondrocyte differentiation involved in endochondral bone morphogenesis);GO:0005634(nucleus);GO:0005737(cytoplasm);GO:0005813(centrosome);GO:0008283(cell population proliferation);GO:0008285(negative regulation of …	04310(Wnt signaling pathway);04390(Hippo signaling pathway);04550(Signaling pathways regulating pluripotency of stem cells);04934(Cushing syndrome);05165(Human papillomavirus infection);05200(Pathways in cancer);05210(Colorectal cancer);05213(Endometrial cancer);05217(Basal cell carcinoma);05224(Breast cancer);05225(Hepatocellular carcinoma);05226(Gastric cancer)	NA
circRNA1236	410.844	51.9315	0		0.389044	no	chr9	295808	300977	+	4	circRNA	ENSSSCT00000054535	DENND5A	chr9:268521-295807|chr9:300977-311862	DENN domain containing 5A [Source:VGNC Symbol;Acc:VGNC:87254]	GO:0005085(guanyl-nucleotide exchange factor activity);GO:0005515(protein binding);GO:0005794(Golgi apparatus);GO:0005802(trans-Golgi network);GO:0030904(retromer complex);GO:0031267(small GTPase binding);GO:0042147(retrograde transport, endosome to Golgi)	NA	NA
circRNA1130	327.153	51.9315	0		0.425232	no	chr4	99515003	99537986	+	3	circRNA	ENSSSCT00000053819	RNF115	chr4:99493801-99515002|chr4:99537986-99565085	ring finger protein 115 [Source:VGNC Symbol;Acc:VGNC:92348]	GO:0004842(ubiquitin-protein transferase activity);GO:0005829(cytosol);GO:0042059(negative regulation of epidermal growth factor receptor signaling pathway);GO:0043162(ubiquitin-dependent protein catabolic process via the multivesicular body sorting pathway);GO:0051865(protein autoubiquitination);GO:0061630(ubiquitin protein ligase activity);GO:0070534(protein K63-linked ubiquitination);GO:007093…	NA	EC:2.3.2.27
circRNA2737	0	0	633.315		1	no	chr5	9373537	9395329	+	7	circRNA	ENSSSCT00000037208	FAM227A	chr5:9369873-9373536|chr5:9395329-9401535	family with sequence similarity 227 member A [Source:HGNC Symbol;Acc:HGNC:44197]	NA	NA	NA
circRNA2402	0	0	630.002		0.263978	no	chr2	49015139	49020698	+	2	circRNA	ENSSSCT00000056232	RNF141	chr2:49002684-49015138|chr2:49020698-49025719	ring finger protein 141 [Source:VGNC Symbol;Acc:VGNC:98292]	GO:0004842(ubiquitin-protein transferase activity);GO:0006355(regulation of transcription, DNA-templated);GO:0051865(protein autoubiquitination)	NA	NA
circRNA3018	0	0	628.405		1	no	chr18	10300708	10321515	-	3	circRNA	ENSSSCT00000080082	ENSSSCG00000016509	chr18:10297756-10300707|chr18:10321515-10326527	NA	GO:0003729(mRNA binding);GO:0005685(U1 snRNP);GO:0006376(mRNA splice site selection);GO:0016607(nuclear speck)	NA	NA
circRNA2972	0	0	628.405		1	no	chr15	37498075	37542311	+	4	circRNA	ENSSSCT00000065210	MCPH1	chr15:37490829-37498074|chr15:37542311-37652579	microcephalin 1 [Source:VGNC Symbol;Acc:VGNC:96417]	GO:0000122(negative regulation of transcription by RNA polymerase II);GO:0000132(establishment of mitotic spindle orientation);GO:0003677(DNA binding);GO:0004842(ubiquitin-protein transferase activity);GO:0005634(nucleus);GO:0006281(DNA repair);GO:0008270(zinc ion binding);GO:0010468(regulation of gene expression);GO:0021987(cerebral cortex development);GO:0042802(identical protein binding);GO:00…	NA	NA
circRNA2552	0	0	620.563		0.0734939	no	chr13	206602109	206612556	-	3	circRNA	ENSSSCT00000043876	ENSSSCG00000022164	chr13:206595340-206602108|chr13:206612556-206626634	NA	NA	NA	NA
circRNA2652	0	0	620.002		0.248096	no	chr14	76093050	76121984	-	7	circRNA	ENSSSCT00000011271	CFAP70	chr14:76077261-76093049|chr14:76121984-76122171	cilia and flagella associated protein 70 [Source:VGNC Symbol;Acc:VGNC:86604]	GO:0003341(cilium movement);GO:0005515(protein binding);GO:0005930(axoneme);GO:0031514(motile cilium);GO:0036064(ciliary basal body);GO:0036126(sperm flagellum);GO:0036157(outer dynein arm);GO:0060271(cilium assembly)	NA	NA
circRNA2285	0	0	620.002		0.263568	no	chr7	60592097	60614526	+	3	circRNA	ENSSSCT00000069301	ADPGK	chr7:60584352-60592096|chr7:60614526-60619293	ADP dependent glucokinase [Source:VGNC Symbol;Acc:VGNC:85150]	GO:0005783(endoplasmic reticulum);GO:0005975(carbohydrate metabolic process);GO:0006006(glucose metabolic process);GO:0016773(phosphotransferase activity, alcohol group as acceptor);GO:0043843(ADP-specific glucokinase activity)	00010(Glycolysis / Gluconeogenesis)	EC:2.7.1.147
circRNA2583	0	0	620.002		0.263948	no	chr10	40773823	40779764	+	2	circRNA	ENSSSCT00000012060	MTPAP	chr10:40772503-40773822|chr10:40779764-40782237	mitochondrial poly(A) polymerase [Source:VGNC Symbol;Acc:VGNC:96676]	GO:0000287(magnesium ion binding);GO:0002134(UTP binding);GO:0004652(polynucleotide adenylyltransferase activity);GO:0005524(ATP binding);GO:0005654(nucleoplasm);GO:0005739(mitochondrion);GO:0006378(mRNA polyadenylation);GO:0030145(manganese ion binding);GO:0042802(identical protein binding);GO:0042803(protein homodimerization activity);GO:0043231(intracellular membrane-bounded organelle);GO:0071…	NA	EC:2.7.7.19
circRNA2367	0	0	610.002		0.246958	no	chr4	103240688	103257628	-	3	circRNA	ENSSSCT00000007372	MAN1A2	chr4:103220856-103240687|chr4:103257628-103262030	mannosidase alpha class 1A member 2 [Source:VGNC Symbol;Acc:VGNC:89967]	GO:0000139(Golgi membrane);GO:0004571(mannosyl-oligosaccharide 1,2-alpha-mannosidase activity);GO:0005509(calcium ion binding);GO:0005794(Golgi apparatus);GO:0005975(carbohydrate metabolic process);GO:0007585(respiratory gaseous exchange by respiratory system);GO:0009100(glycoprotein metabolic process);GO:0016020(membrane);GO:0048286(lung alveolus development)	00510(N-Glycan biosynthesis);04141(Protein processing in endoplasmic reticulum)	EC:3.2.1.113
circRNA2531	0	0	610.002		0.247061	no	chr13	73844884	73846624	+	3	circRNA	ENSSSCT00000083082	UBA5	chr13:73839564-73844883|chr13:73846624-73847394	ubiquitin like modifier activating enzyme 5 [Source:VGNC Symbol;Acc:VGNC:94629]	GO:0005737(cytoplasm);GO:0005789(endoplasmic reticulum membrane);GO:0005829(cytosol);GO:0008270(zinc ion binding);GO:0008641(ubiquitin-like modifier activating enzyme activity);GO:0030218(erythrocyte differentiation);GO:0030219(megakaryocyte differentiation);GO:0033146(regulation of intracellular estrogen receptor signaling pathway);GO:0034976(response to endoplasmic reticulum stress);GO:0042803(…	NA	NA
circRNA45	52.6542	45.9133	4.90942		0.292708	no	chr6	98564833	98564964	-	1	circRNA	ENSSSCT00000059511	RALBP1	chr6:98559841-98564832|chr6:98564964-98566461	ralA binding protein 1 [Source:VGNC Symbol;Acc:VGNC:92070]	GO:0005096(GTPase activator activity);GO:0007165(signal transduction);GO:0007264(small GTPase mediated signal transduction);GO:0016020(membrane);GO:0022857(transmembrane transporter activity);GO:0031267(small GTPase binding);GO:0042626(ATPase-coupled transmembrane transporter activity);GO:0042910(xenobiotic transmembrane transporter activity);GO:0043087(regulation of GTPase activity);GO:0043547(p…	04014(Ras signaling pathway);05200(Pathways in cancer);05212(Pancreatic cancer)	NA
circRNA816	107.312	45.7073	0		0.260185	no	chr12	34980903	35008491	+	5	circRNA	ENSSSCT00000023145	RAD51C	chr12:34979603-34980902|chr12:35008491-35015035	RAD51 paralog C [Source:VGNC Symbol;Acc:VGNC:92059]	GO:0000166(nucleotide binding);GO:0000400(four-way junction DNA binding);GO:0000722(telomere maintenance via recombination);GO:0000724(double-strand break repair via homologous recombination);GO:0003677(DNA binding);GO:0005524(ATP binding);GO:0005634(nucleus);GO:0005654(nucleoplasm);GO:0005657(replication fork);GO:0005737(cytoplasm);GO:0005739(mitochondrion);GO:0005829(cytosol);GO:0006281(DNA rep…	03440(Homologous recombination);03460(Fanconi anemia pathway)	NA
circRNA2534	0	0	610.002		0.247236	no	chr13	95415770	95422079	-	3	circRNA	ENSSSCT00000086710	PLCH1	chr13:95415539-95415769|chr13:95422079-95423407	phospholipase C eta 1 [Source:VGNC Symbol;Acc:VGNC:91521]	GO:0004435(phosphatidylinositol phospholipase C activity);GO:0005509(calcium ion binding);GO:0005829(cytosol);GO:0006629(lipid metabolic process);GO:0007165(signal transduction);GO:0008081(phosphoric diester hydrolase activity);GO:0016020(membrane);GO:0035556(intracellular signal transduction);GO:0048015(phosphatidylinositol-mediated signaling);GO:0050429(calcium-dependent phospholipase C activit…	00562(Inositol phosphate metabolism)	EC:3.1.4.11
circRNA2722	0	0	608.767		1	no	chr6	91554750	91555248	+	2	circRNA	ENSSSCT00000060786	ZMYM4	chr6:91548646-91554749|chr6:91555248-91559498	zinc finger MYM-type containing 4 [Source:VGNC Symbol;Acc:VGNC:95183]	GO:0007010(cytoskeleton organization);GO:0008270(zinc ion binding);GO:0022604(regulation of cell morphogenesis)	NA	NA
circRNA2947	0	0	608.767		1	no	chr10	65174467	65191886	+	6	circRNA	ENSSSCT00000012189	GDI2	chr10:65160939-65174466|chr10:65191886-65193468	GDP dissociation inhibitor 2 [Source:VGNC Symbol;Acc:VGNC:98019]	GO:0005092(GDP-dissociation inhibitor activity);GO:0005093(Rab GDP-dissociation inhibitor activity);GO:0007264(small GTPase mediated signal transduction);GO:0015031(protein transport)	NA	NA
circRNA2938	0	0	608.767		1	no	chr11	77503485	77517517	+	10	circRNA	ENSSSCT00000065515	ARHGEF7	chr11:77499037-77503484|chr11:77517517-77520110	Rho guanine nucleotide exchange factor 7 [Source:VGNC Symbol;Acc:VGNC:85503]	GO:0000322(storage vacuole);GO:0002244(hematopoietic progenitor cell differentiation);GO:0005085(guanyl-nucleotide exchange factor activity);GO:0005515(protein binding);GO:0005829(cytosol);GO:0005886(plasma membrane);GO:0019901(protein kinase binding);GO:0030027(lamellipodium);GO:0030032(lamellipodium assembly);GO:0032092(positive regulation of protein binding);GO:0043547(positive regulation of G…	04810(Regulation of actin cytoskeleton)	NA
circRNA761	22.9574	45.4401	0		0.267206	no	chr1	76936104	76940963	+	3	circRNA	ENSSSCT00000081917	RPF2	chr1:76929512-76936103|chr1:76940963-76952586	ribosome production factor 2 homolog [Source:VGNC Symbol;Acc:VGNC:92422]	GO:0000027(ribosomal large subunit assembly);GO:0000470(maturation of LSU-rRNA);GO:0005654(nucleoplasm);GO:0005694(chromosome);GO:0005730(nucleolus);GO:0008097(5S rRNA binding);GO:0019843(rRNA binding);GO:0042273(ribosomal large subunit biogenesis);GO:1901796(regulation of signal transduction by p53 class mediator);GO:1902570(protein localization to nucleolus)	NA	NA
circRNA2296	0	0	600.002		0.262715	no	chr7	117563656	117564011	-	2	circRNA	ENSSSCT00000002780	ATG2B	chr7:117562816-117563655|chr7:117564011-117565156	autophagy related 2B [Source:VGNC Symbol;Acc:VGNC:85620]	GO:0005654(nucleoplasm);GO:0006914(autophagy);GO:0120013(lipid transfer activity)	04136(Autophagy - other);04140(Autophagy - animal)	NA
circRNA2950	0	0	598.949		1	no	chr17	5359003	5410340	-	4	circRNA	ENSSSCT00000058433	MTUS1	chr17:5342522-5359002|chr17:5410340-5444092	microtubule associated scaffold protein 1 [Source:HGNC Symbol;Acc:HGNC:29789]	GO:0005730(nucleolus);GO:0015630(microtubule cytoskeleton)	NA	NA
circRNA2581	0	0	590.002		0.263686	no	chr10	31579272	31666145	+	9	circRNA	ENSSSCT00000060006	FRMD3	chr10:31417123-31579271|chr10:31666145-31677858	FERM domain containing 3 [Source:VGNC Symbol;Acc:VGNC:96031]	GO:0005856(cytoskeleton);GO:0008092(cytoskeletal protein binding)	NA	NA
circRNA2843	0	0	589.13		1	no	chr12	20557579	20558813	+	3	circRNA	ENSSSCT00000018948	STAT5B	chr12:20556946-20557578|chr12:20558813-20562962	signal transducer and activator of transcription 5B [Source:NCBI gene (formerly Entrezgene);Acc:397340]	GO:0000978(RNA polymerase II cis-regulatory region sequence-specific DNA binding);GO:0001228(DNA-binding transcription activator activity, RNA polymerase II-specific);GO:0001553(luteinization);GO:0001779(natural killer cell differentiation);GO:0003677(DNA binding);GO:0003700(DNA-binding transcription factor activity);GO:0005634(nucleus);GO:0005737(cytoplasm);GO:0006355(regulation of transcription…	04012(ErbB signaling pathway);04062(Chemokine signaling pathway);04217(Necroptosis);04630(Jak-STAT signaling pathway);04658(Th1 and Th2 cell differentiation);04659(Th17 cell differentiation);04917(Prolactin signaling pathway);04933(AGE-RAGE signaling pathway in diabetic complications);05161(Hepatitis B);05162(Measles);05166(Human T-cell leukemia virus 1 infection);05200(Pathways in cancer);05203(…	NA
circRNA1308	7.60821	44.765	0		0.196434	no	chr13	95760812	95775714	+	4	circRNA	ENSSSCT00000025813	GMPS	chr13:95742441-95760811|chr13:95775714-95786311	guanine monophosphate synthase [Source:VGNC Symbol;Acc:VGNC:88516]	GO:0003921(GMP synthase activity);GO:0003922(GMP synthase (glutamine-hydrolyzing) activity);GO:0005524(ATP binding);GO:0005829(cytosol);GO:0006164(purine nucleotide biosynthetic process);GO:0006177(GMP biosynthetic process);GO:0016462(pyrophosphatase activity)	00230(Purine metabolism);00983(Drug metabolism - other enzymes)	EC:6.3.5.2
circRNA2995	0	0	584.22		1	no	chr14	25351389	25352280	+	1	circRNA	ENSSSCT00000055310	TMEM132D	chr14:25144707-25351388|chr14:25352280-25507845	transmembrane protein 132D [Source:VGNC Symbol;Acc:VGNC:94082]	GO:0010923(negative regulation of phosphatase activity)	NA	NA
circRNA655	297.783	40.7146	0		0.211138	no	chr5	68251878	68329034	+	7	circRNA	ENSSSCT00000000819	ERC1	chr5:68223650-68251877|chr5:68329034-68351139	ELKS/RAB6-interacting/CAST family member 1 [Source:VGNC Symbol;Acc:VGNC:87761]	GO:0005813(centrosome);GO:0007252(I-kappaB phosphorylation);GO:0008385(IkappaB kinase complex);GO:0036064(ciliary basal body)	04064(NF-kappa B signaling pathway)	NA
circRNA2351	0	0	580.002		0.249641	no	chr4	37426857	37443006	-	5	circRNA	ENSSSCT00000006662	VPS13B	chr4:37383210-37426856|chr4:37443006-37460267	vacuolar protein sorting 13 homolog B [Source:VGNC Symbol;Acc:VGNC:94839]	NA	NA	NA
circRNA2337	0	0	580.002		0.264628	no	chr5	67248947	67249496	+	1	circRNA	ENSSSCT00000053038	FOXM1	chr5:67245816-67248946|chr5:67249496-67250245	forkhead box M1 [Source:VGNC Symbol;Acc:VGNC:88217]	GO:0000086(G2/M transition of mitotic cell cycle);GO:0000122(negative regulation of transcription by RNA polymerase II);GO:0000977(RNA polymerase II transcription regulatory region sequence-specific DNA binding);GO:0003677(DNA binding);GO:0003700(DNA-binding transcription factor activity);GO:0006355(regulation of transcription, DNA-templated);GO:0006978(DNA damage response, signal transduction by…	04218(Cellular senescence)	NA
circRNA2616	0	0	580.002		0.264954	no	chr15	16798554	16808289	-	3	circRNA	ENSSSCT00000017095	RAB3GAP1	chr15:16796655-16798553|chr15:16808289-16813273	RAB3 GTPase activating protein catalytic subunit 1 [Source:VGNC Symbol;Acc:VGNC:98267]	GO:0005085(guanyl-nucleotide exchange factor activity);GO:0005096(GTPase activator activity);GO:0005794(Golgi apparatus);GO:0005811(lipid droplet);GO:0007420(brain development);GO:0021854(hypothalamus development);GO:0031267(small GTPase binding);GO:0032991(protein-containing complex);GO:0034389(lipid droplet organization);GO:0043010(camera-type eye development);GO:0043087(regulation of GTPase ac…	NA	NA
circRNA2598	0	0	580.002		0.265011	no	chr17	40134057	40145366	-	6	circRNA	ENSSSCT00000028943	SAMHD1	chr17:40125058-40134056|chr17:40145366-40146882	SAM and HD domain containing deoxynucleoside triphosphate triphosphohydrolase 1 [Source:VGNC Symbol;Acc:VGNC:95712]	GO:0000724(double-strand break repair via homologous recombination);GO:0003676(nucleic acid binding);GO:0003697(single-stranded DNA binding);GO:0003723(RNA binding);GO:0004540(ribonuclease activity);GO:0005515(protein binding);GO:0005634(nucleus);GO:0005654(nucleoplasm);GO:0005886(plasma membrane);GO:0006203(dGTP catabolic process);GO:0006974(cellular response to DNA damage stimulus);GO:0008270(z…	05170(Human immunodeficiency virus 1 infection)	NA
circRNA813	606.294	40.4058	0		0.157618	no	chr1	265335411	265369337	-	6	circRNA	ENSSSCT00000044851	NR6A1	chr1:265329274-265335410|chr1:265369337-265369974	nuclear receptor subfamily 6 group A member 1 [Source:VGNC Symbol;Acc:VGNC:90887]	GO:0000122(negative regulation of transcription by RNA polymerase II);GO:0000978(RNA polymerase II cis-regulatory region sequence-specific DNA binding);GO:0001228(DNA-binding transcription activator activity, RNA polymerase II-specific);GO:0003700(DNA-binding transcription factor activity);GO:0005667(transcription regulator complex);GO:0006355(regulation of transcription, DNA-templated);GO:000727…	NA	NA
circRNA2620	0	0	580.002		0.265226	no	chr15	88469774	88477180	-	5	circRNA	ENSSSCT00000017442	NCKAP1	chr15:88463763-88469773|chr15:88477180-88478982	NCK associated protein 1 [Source:VGNC Symbol;Acc:VGNC:96432]	GO:0010592(positive regulation of lamellipodium assembly);GO:0016601(Rac protein signal transduction);GO:0031209(SCAR complex);GO:0031267(small GTPase binding);GO:2000601(positive regulation of Arp2/3 complex-mediated actin nucleation)	04810(Regulation of actin cytoskeleton)	NA
circRNA285	37.5946	40.3028	0		0.133157	no	chr12	53615200	53633146	+	6	circRNA	ENSSSCT00000041798	NDEL1	chr12:53612522-53615199|chr12:53633146-53636741	nudE neurodevelopment protein 1 like 1 [Source:VGNC Symbol;Acc:VGNC:90625]	GO:0000776(kinetochore);GO:0007059(chromosome segregation);GO:0007100(mitotic centrosome separation);GO:0007399(nervous system development);GO:0033157(regulation of intracellular protein transport);GO:0042802(identical protein binding);GO:0043547(positive regulation of GTPase activity);GO:0060052(neurofilament cytoskeleton organization);GO:2000574(regulation of microtubule motor activity)	NA	NA
circRNA2915	0	0	569.492		1	no	chr13	83116476	83125633	-	6	circRNA	ENSSSCT00000082815	XRN1	chr13:83112930-83116475|chr13:83125633-83131048	5'-3' exoribonuclease 1 [Source:HGNC Symbol;Acc:HGNC:30654]	GO:0000956(nuclear-transcribed mRNA catabolic process);GO:0003676(nucleic acid binding);GO:0004527(exonuclease activity);GO:0004534(5'-3' exoribonuclease activity);GO:0005829(cytosol);GO:0005886(plasma membrane);GO:0008409(5'-3' exonuclease activity);GO:0016075(rRNA catabolic process);GO:0071028(nuclear mRNA surveillance);GO:0071044(histone mRNA catabolic process)	03008(Ribosome biogenesis in eukaryotes);03018(RNA degradation)	NA
circRNA2818	0	0	569.492		1	no	chr1	100597460	100603238	+	4	circRNA	ENSSSCT00000004997	SMAD4	chr1:100592240-100597459|chr1:100603238-100611828	SMAD family member 4 [Source:VGNC Symbol;Acc:VGNC:93218]	GO:0000122(negative regulation of transcription by RNA polymerase II);GO:0000785(chromatin);GO:0000976(transcription regulatory region sequence-specific DNA binding);GO:0000977(RNA polymerase II transcription regulatory region sequence-specific DNA binding);GO:0000978(RNA polymerase II cis-regulatory region sequence-specific DNA binding);GO:0001085(RNA polymerase II transcription factor binding);…	04068(FoxO signaling pathway);04110(Cell cycle);04310(Wnt signaling pathway);04350(TGF-beta signaling pathway);04371(Apelin signaling pathway);04390(Hippo signaling pathway);04520(Adherens junction);04550(Signaling pathways regulating pluripotency of stem cells);04659(Th17 cell differentiation);04933(AGE-RAGE signaling pathway in diabetic complications);05161(Hepatitis B);05166(Human T-cell leuke…	NA
circRNA2762	0	0	569.492		1	no	chr4	98768212	98768401	-	1	circRNA	ENSSSCT00000041564	PRPF3	chr4:98766490-98768211|chr4:98768401-98771604	pre-mRNA processing factor 3 [Source:VGNC Symbol;Acc:VGNC:91840]	GO:0000244(spliceosomal tri-snRNP complex assembly);GO:0000398(mRNA splicing, via spliceosome);GO:0005634(nucleus);GO:0005654(nucleoplasm);GO:0005829(cytosol);GO:0006397(mRNA processing);GO:0015030(Cajal body);GO:0016607(nuclear speck);GO:0042802(identical protein binding);GO:0046540(U4/U6 x U5 tri-snRNP complex);GO:0071005(U2-type precatalytic spliceosome)	03040(Spliceosome)	NA
circRNA2284	0	0	550.002		0.268667	no	chr7	58196071	58200499	+	2	circRNA	ENSSSCT00000052755	SIN3A	chr7:58182912-58196070|chr7:58200499-58206505	SIN3 transcription regulator family member A [Source:VGNC Symbol;Acc:VGNC:92879]	GO:0000122(negative regulation of transcription by RNA polymerase II);GO:0000776(kinetochore);GO:0001102(RNA polymerase II activating transcription factor binding);GO:0001103(RNA polymerase II repressing transcription factor binding);GO:0001701(in utero embryonic development);GO:0002218(activation of innate immune response);GO:0002230(positive regulation of defense response to virus by host);GO:0…	04919(Thyroid hormone signaling pathway);05016(Huntington disease);05169(Epstein-Barr virus infection);05202(Transcriptional misregulation in cancer)	NA
circRNA2994	0	0	549.854		1	no	chr14	22481355	22486819	-	3	circRNA	ENSSSCT00000062736	ENSSSCG00000033616	chr14:22480955-22481354|chr14:22486819-22489588	NA	GO:0006355(regulation of transcription, DNA-templated)	05168(Herpes simplex virus 1 infection)	NA
circRNA2354	0	0	540.002		0.252406	no	chr4	50473240	50486463	-	3	circRNA	ENSSSCT00000080446	WWP1	chr4:50462793-50473239|chr4:50486463-50508898	WW domain containing E3 ubiquitin protein ligase 1 [Source:VGNC Symbol;Acc:VGNC:94989]	GO:0004842(ubiquitin-protein transferase activity);GO:0005515(protein binding);GO:0006511(ubiquitin-dependent protein catabolic process);GO:0016567(protein ubiquitination);GO:0043161(proteasome-mediated ubiquitin-dependent protein catabolic process);GO:0045892(negative regulation of transcription, DNA-templated);GO:0061630(ubiquitin protein ligase activity)	04120(Ubiquitin mediated proteolysis);04144(Endocytosis)	EC:2.3.2.26
circRNA2383	0	0	540.002		0.269708	no	chr3	41973352	41978180	-	3	circRNA	ENSSSCT00000024941	IARS1	chr3:41971878-41973351|chr3:41978180-41980347	isoleucyl-tRNA synthetase 1 [Source:HGNC Symbol;Acc:HGNC:5330]	GO:0000049(tRNA binding);GO:0000166(nucleotide binding);GO:0002161(aminoacyl-tRNA editing activity);GO:0004812(aminoacyl-tRNA ligase activity);GO:0004822(isoleucine-tRNA ligase activity);GO:0005524(ATP binding);GO:0005654(nucleoplasm);GO:0005829(cytosol);GO:0006418(tRNA aminoacylation for protein translation);GO:0006428(isoleucyl-tRNA aminoacylation)	00970(Aminoacyl-tRNA biosynthesis)	EC:6.1.1.5
circRNA1163	479.317	38.9487	0		0.351081	no	chr2	5623573	5680636	-	8	circRNA	ENSSSCT00000026427	C11orf80	chr2:5618814-5623572|chr2:5680636-5683105	chromosome 2 C11orf80 homolog [Source:VGNC Symbol;Acc:VGNC:99599]	GO:0042138(meiotic DNA double-strand break formation)	NA	NA
circRNA448	382.326	38.9487	0		0.379557	no	chr10	20423359	20438201	-	5	circRNA	ENSSSCT00000062646	DENND1B	chr10:20400321-20423358|chr10:20438201-20455783	DENN domain containing 1B [Source:VGNC Symbol;Acc:VGNC:96175]	GO:0005085(guanyl-nucleotide exchange factor activity);GO:0005829(cytosol);GO:0016607(nuclear speck);GO:0031267(small GTPase binding);GO:0032456(endocytic recycling);GO:0043547(positive regulation of GTPase activity);GO:0050776(regulation of immune response);GO:0050852(T cell receptor signaling pathway);GO:2000553(positive regulation of T-helper 2 cell cytokine production)	NA	NA
circRNA1362	380.411	38.9487	0		0.39092	no	chr17	4802543	4823695	+	6	circRNA	ENSSSCT00000007646	MICU3	chr17:4793691-4802542|None	mitochondrial calcium uptake family member 3 [Source:VGNC Symbol;Acc:VGNC:96160]	GO:0005509(calcium ion binding);GO:0006851(mitochondrial calcium ion transmembrane transport)	NA	NA
circRNA925	7.67461	38.9487	0		0.422894	no	chr10	16510506	16607933	-	8	circRNA	ENSSSCT00000045011	AKT3	chr10:16499371-16510505|chr10:16607933-16730196	AKT serine/threonine kinase 3 [Source:VGNC Symbol;Acc:VGNC:96306]	GO:0000002(mitochondrial genome maintenance);GO:0001938(positive regulation of endothelial cell proliferation);GO:0004672(protein kinase activity);GO:0004674(protein serine/threonine kinase activity);GO:0005524(ATP binding);GO:0006468(protein phosphorylation);GO:0007165(signal transduction);GO:0032008(positive regulation of TOR signaling);GO:0035556(intracellular signal transduction);GO:0043536(p…	01521(EGFR tyrosine kinase inhibitor resistance);01522(Endocrine resistance);01524(Platinum drug resistance);04010(MAPK signaling pathway);04012(ErbB signaling pathway);04014(Ras signaling pathway);04015(Rap1 signaling pathway);04022(cGMP-PKG signaling pathway);04024(cAMP signaling pathway);04062(Chemokine signaling pathway);04066(HIF-1 signaling pathway);04068(FoxO signaling pathway);04071(Sphin…	EC:2.7.11.1
circRNA18	22.4898	38.9487	0		0.475222	no	chr7	68514625	68533985	+	6	circRNA	ENSSSCT00000046451	STRN3	chr7:68471390-68514624|chr7:68533985-68539302	striatin 3 [Source:VGNC Symbol;Acc:VGNC:93579]	GO:0005515(protein binding);GO:0005654(nucleoplasm);GO:0005794(Golgi apparatus);GO:0005886(plasma membrane);GO:0031267(small GTPase binding);GO:0044877(protein-containing complex binding);GO:0051721(protein phosphatase 2A binding);GO:0070016(armadillo repeat domain binding);GO:0090443(FAR/SIN/STRIPAK complex)	NA	NA
circRNA2877	0	0	530.217		1	no	chr9	128996104	129000933	-	4	circRNA	ENSSSCT00000016974	CENPF	chr9:128987010-128996103|chr9:129000933-129007600	centromere protein F [Source:VGNC Symbol;Acc:VGNC:86548]	GO:0000278(mitotic cell cycle);GO:0000775(chromosome, centromeric region);GO:0000776(kinetochore);GO:0000922(spindle pole);GO:0000940(condensed chromosome outer kinetochore);GO:0001822(kidney development);GO:0005634(nucleus);GO:0005635(nuclear envelope);GO:0005654(nucleoplasm);GO:0005737(cytoplasm);GO:0005819(spindle);GO:0007059(chromosome segregation);GO:0008017(microtubule binding);GO:0008022(p…	NA	NA
circRNA1448	7.60821	154.601	0		0.124411	no	chr18	15548154	15812135	-	5	circRNA	ENSSSCT00000018013	EXOC4	chr18:15347365-15548153|chr18:15812135-15833519	exocyst complex component 4 [Source:VGNC Symbol;Acc:VGNC:87830]	GO:0000145(exocyst);GO:0005737(cytoplasm);GO:0005902(microvillus);GO:0006904(vesicle docking involved in exocytosis);GO:0030165(PDZ domain binding);GO:0031267(small GTPase binding);GO:0032584(growth cone membrane);GO:0035748(myelin sheath abaxonal region);GO:0047485(protein N-terminus binding);GO:0048341(paraxial mesoderm formation);GO:0090522(vesicle tethering involved in exocytosis)	NA	NA
circRNA2357	0	0	530.002		0.253322	no	chr4	77614097	77614563	+	2	circRNA	ENSSSCT00000026198	RB1CC1	chr4:77612683-77614096|chr4:77614563-77616123	RB1 inducible coiled-coil 1 [Source:VGNC Symbol;Acc:VGNC:92133]	GO:0000045(autophagosome assembly);GO:0000407(phagophore assembly site);GO:0000421(autophagosome membrane);GO:0000422(autophagy of mitochondrion);GO:0001889(liver development);GO:0001934(positive regulation of protein phosphorylation);GO:0005634(nucleus);GO:0005764(lysosome);GO:0005829(cytosol);GO:0006914(autophagy);GO:0007507(heart development);GO:0019901(protein kinase binding);GO:0031965(nucle…	04140(Autophagy - animal);04211(Longevity regulating pathway)	NA
circRNA394	254.884	36.9235	0		0.222058	no	chr13	117785623	117804298	+	7	circRNA	ENSSSCT00000012876	USP13	chr13:117783169-117785622|chr13:117804298-117820045	ubiquitin specific peptidase 13 [Source:VGNC Symbol;Acc:VGNC:94746]	GO:0004197(cysteine-type endopeptidase activity);GO:0004843(thiol-dependent ubiquitin-specific protease activity);GO:0005515(protein binding);GO:0006355(regulation of transcription, DNA-templated);GO:0006511(ubiquitin-dependent protein catabolic process);GO:0008270(zinc ion binding);GO:0008283(cell population proliferation);GO:0010506(regulation of autophagy);GO:0016579(protein deubiquitination);…	NA	EC:3.4.19.12
circRNA2419	0	0	530.002		0.267594	no	chr2	140038305	140040900	-	3	circRNA	ENSSSCT00000046408	FAM13B	chr2:140031581-140038304|chr2:140040900-140054525	family with sequence similarity 13 member B [Source:VGNC Symbol;Acc:VGNC:87906]	GO:0007165(signal transduction)	NA	NA
circRNA2763	0	0	525.307		1	no	chr4	105841356	105842885	+	2	circRNA	ENSSSCT00000064093	CSDE1	chr4:105838577-105841355|chr4:105842885-105843918	cold shock domain containing E1 [Source:VGNC Symbol;Acc:VGNC:87029]	GO:0003676(nucleic acid binding);GO:0005794(Golgi apparatus);GO:0005829(cytosol);GO:0005886(plasma membrane);GO:0034063(stress granule assembly);GO:0035613(RNA stem-loop binding);GO:0070937(CRD-mediated mRNA stability complex);GO:0070966(nuclear-transcribed mRNA catabolic process, no-go decay);GO:0075522(IRES-dependent viral translational initiation)	NA	NA
circRNA2771	0	0	525.307		1	no	chr3	7211887	7215933	+	2	circRNA	ENSSSCT00000032475	MARF1	chr3:7210983-7211886|chr3:7215933-7219081	meiosis regulator and mRNA stability factor 1 [Source:VGNC Symbol;Acc:VGNC:90025]	GO:0003676(nucleic acid binding);GO:0005777(peroxisome);GO:0005794(Golgi apparatus);GO:0006302(double-strand break repair);GO:0007143(female meiotic nuclear division);GO:0010468(regulation of gene expression);GO:0010923(negative regulation of phosphatase activity);GO:0043231(intracellular membrane-bounded organelle);GO:0048477(oogenesis)	NA	NA
circRNA2715	0	0	520.398		1	no	chr6	70562990	70579921	+	4	circRNA	ENSSSCT00000053353	KIF1B	chr6:70561689-70562989|chr6:70579921-70584159	kinesin family member 1B [Source:VGNC Symbol;Acc:VGNC:89460]	GO:0003777(microtubule motor activity);GO:0005515(protein binding);GO:0005524(ATP binding);GO:0007018(microtubule-based movement);GO:0008017(microtubule binding)	NA	NA
circRNA2294	0	0	520.002		0.270931	no	chr7	109948305	109952735	-	4	circRNA	ENSSSCT00000023979	GALC	chr7:109945953-109948304|chr7:109952735-109961199	galactosylceramidase [Source:VGNC Symbol;Acc:VGNC:88324]	GO:0003824(catalytic activity);GO:0004336(galactosylceramidase activity);GO:0006683(galactosylceramide catabolic process);GO:0042552(myelination)	00600(Sphingolipid metabolism);04142(Lysosome)	EC:3.2.1.46
circRNA2408	0	0	520.002		0.271789	no	chr2	72790437	72829288	+	3	circRNA	ENSSSCT00000047241	MLLT1	chr2:72781158-72790436|chr2:72829288-72836212	MLLT1 super elongation complex subunit [Source:VGNC Symbol;Acc:VGNC:90255]	GO:0001650(fibrillar center);GO:0005634(nucleus);GO:0005654(nucleoplasm);GO:0005829(cytosol);GO:0006355(regulation of transcription, DNA-templated);GO:0006469(negative regulation of protein kinase activity);GO:0008023(transcription elongation factor complex)	05202(Transcriptional misregulation in cancer)	NA
circRNA2605	0	0	515.653		0.0814695	no	chr16	34798441	34800600	-	2	circRNA	ENSSSCT00000039384	SLC38A9	chr16:34791762-34798440|chr16:34800600-34803626	solute carrier family 38 member 9 [Source:VGNC Symbol;Acc:VGNC:93100]	GO:0003333(amino acid transmembrane transport);GO:0005764(lysosome);GO:0005765(lysosomal membrane);GO:0005770(late endosome);GO:0015171(amino acid transmembrane transporter activity);GO:0015190(L-leucine transmembrane transporter activity);GO:0032008(positive regulation of TOR signaling);GO:0061459(L-arginine transmembrane transporter activity);GO:0071230(cellular response to amino acid stimulus)…	04150(mTOR signaling pathway)	NA
circRNA774	61.1313	34.2805	0		0.256808	no	chr1	108385212	108385367	+	1	circRNA	ENSSSCT00000005038	HERC1	chr1:108384239-108385211|chr1:108385367-108386095	HECT and RLD domain containing E3 ubiquitin protein ligase family member 1 [Source:VGNC Symbol;Acc:VGNC:88849]	GO:0004842(ubiquitin-protein transferase activity);GO:0005515(protein binding);GO:0010507(negative regulation of autophagy);GO:0021702(cerebellar Purkinje cell differentiation);GO:0031175(neuron projection development);GO:0050885(neuromuscular process controlling balance)	04120(Ubiquitin mediated proteolysis)	EC:2.3.2.26
circRNA789	15.3492	34.2805	0		0.460258	no	chr1	162269448	162285993	+	6	circRNA	ENSSSCT00000005427	ALPK2	chr1:162266941-162269447|chr1:162285993-162291059	alpha kinase 2 [Source:VGNC Symbol;Acc:VGNC:85268]	GO:0003007(heart morphogenesis);GO:0003308(negative regulation of Wnt signaling pathway involved in heart development);GO:0004674(protein serine/threonine kinase activity);GO:0005524(ATP binding);GO:0006468(protein phosphorylation);GO:0010468(regulation of gene expression);GO:0016323(basolateral plasma membrane);GO:0030010(establishment of cell polarity);GO:0042981(regulation of apoptotic process…	NA	NA
circRNA2869	0	0	515.489		1	no	chr9	50492264	50495625	+	4	circRNA	ENSSSCT00000078660	GRAMD1B	chr9:50491060-50492263|chr9:50495625-50496858	GRAM domain containing 1B [Source:VGNC Symbol;Acc:VGNC:88656]	GO:0001786(phosphatidylserine binding);GO:0005783(endoplasmic reticulum);GO:0005789(endoplasmic reticulum membrane);GO:0005886(plasma membrane);GO:0015485(cholesterol binding);GO:0042632(cholesterol homeostasis);GO:0043231(intracellular membrane-bounded organelle);GO:0070300(phosphatidic acid binding);GO:0071397(cellular response to cholesterol);GO:0120020(cholesterol transfer activity);GO:014026…	NA	NA
circRNA2744	0	0	510.579		1	no	chr5	103106865	103107920	-	2	circRNA	ENSSSCT00000026141	NAV3	chr5:103105787-103106864|chr5:103107920-103157324	neuron navigator 3 [Source:VGNC Symbol;Acc:VGNC:90589]	GO:0005515(protein binding);GO:0005524(ATP binding);GO:0007026(negative regulation of microtubule depolymerization);GO:0008017(microtubule binding);GO:0016887(ATPase activity);GO:0022008(neurogenesis);GO:0030336(negative regulation of cell migration);GO:0031116(positive regulation of microtubule polymerization);GO:0032703(negative regulation of interleukin-2 production);GO:1990752(microtubule end)	NA	NA
circRNA2839	0	0	510.579		1	no	chr1	271412209	271412354	+	1	circRNA	ENSSSCT00000078492	PRRC2B	chr1:271411896-271412208|chr1:271412354-271412953	proline rich coiled-coil 2B [Source:VGNC Symbol;Acc:VGNC:91866]	NA	NA	NA
circRNA2358	0	0	500.002		0.257998	no	chr4	78644035	78661386	-	5	circRNA	ENSSSCT00000048327	SNTG1	chr4:78638825-78644034|chr4:78661386-78684623	syntrophin gamma 1 [Source:VGNC Symbol;Acc:VGNC:93299]	GO:0005198(structural molecule activity);GO:0005515(protein binding);GO:0005737(cytoplasm);GO:0005856(cytoskeleton);GO:0008022(protein C-terminus binding);GO:0032587(ruffle membrane)	NA	NA
circRNA2467	0	0	500.002		0.267613	no	chr12	14461252	14486463	+	9	circRNA	ENSSSCT00000038813	SMURF2	chr12:14458390-14461251|chr12:14486463-14488017	SMAD specific E3 ubiquitin protein ligase 2 [Source:VGNC Symbol;Acc:VGNC:93271]	GO:0000151(ubiquitin ligase complex);GO:0004842(ubiquitin-protein transferase activity);GO:0005515(protein binding);GO:0006511(ubiquitin-dependent protein catabolic process);GO:0016607(nuclear speck);GO:0030512(negative regulation of transforming growth factor beta receptor signaling pathway);GO:0030579(ubiquitin-dependent SMAD protein catabolic process);GO:0042802(identical protein binding);GO:0…	04120(Ubiquitin mediated proteolysis);04144(Endocytosis);04340(Hedgehog signaling pathway);04350(TGF-beta signaling pathway)	EC:2.3.2.26
circRNA2596	0	0	500.002		0.273677	no	chr17	36899600	36905050	-	4	circRNA	ENSSSCT00000007949	ENSSSCG00000007264	chr17:36896286-36899599|chr17:36905050-36907688	NA	GO:0003824(catalytic activity);GO:0005198(structural molecule activity);GO:0005515(protein binding);GO:0006400(tRNA modification);GO:0016740(transferase activity);GO:0035596(methylthiotransferase activity);GO:0051536(iron-sulfur cluster binding);GO:0051539(4 iron, 4 sulfur cluster binding)	NA	NA
[truncated: 2,287 more rows]

## Sheet: circRNA Backreads
Accession	circRNA_size	chr	start	end	strand	A_1_backsplice_reads	A_2_backsplice_reads	A_3_backsplice_reads	B_1_backsplice_reads	B_2_backsplice_reads	B_3_backsplice_reads	C_1_backsplice_reads	C_2_backsplice_reads	C_3_backsplice_reads	A	B	C
[truncated: 3,071 more rows]

[truncated: 4 more sheets: 6circRNA, miRNA, mRNA, lncRNA]
